# Supplementary material for: Principal component analysis based unsupervised feature extraction applied to budding yeast temporally periodic gene expression
Source: BioData Min. 2016 Jun 29;9:22. doi: 10.1186/s13040-016-0101-9 (PMC4928327; doi:10.1186/s13040-016-0101-9)
Supplement: Additional file 1 — Table S1. The list of genes selected by PCA based unsupervised FE for various experiments (data sets). See sheet 1 for more details regarding which sheet corresponds to which experiments. (XLSX 31 kb) [file 13040_2016_101_MOESM1_ESM.xlsx]

## Sheet: Table of contents
Column ID	description
A	Genes identified by PCA based unsupervised FE using PC1, PC2, PC3 and PC4 in YMC
B	Genes identified by PCA based unsupervised FE using PC2 and PC3 in YMC
C	Genes identified by PCA based unsupervised FE using PC2 and PC3 (Fig. S1A) in YCDC
D	Genes identified by PCA based unsupervised FE using PC1 and PC2 (Fig. S1B) in YCDC
E	Genes identified by PCA based unsupervised FE using PC2 and PC4 (Fig. S1C) in YCDC
F	Genes identified by PCA based unsupervised FE using PC1 and PC2 (Fig. S1D) in YCDC
G	Genes identified by PCA based unsupervised FE using PC1 and PC2 (Fig. S1E) in YCDC
H	Genes identified by PCA based unsupervised FE using PC1 and PC3 (Fig. S1F) in YCDC
I	Genes identified by PCA based unsupervised FE using PC2 and PC4 (Fig. S1G) in YCDC
J	Genes identified by PCA based unsupervised FE in more than or equal to six out of seven experiments in YCDC
K	Genes top ranked in cyclebase
L	Genes identified by FE based upon fitting to PC1, PC2, PC3 and PC4 in YMC
M	Genes identified by FE based upon fitting to sinusoidal wave function in YMC
N	Genes identified by FE based upon fitting to square wave function in YMC
O	Genes identified by FE based upon fitting to triangular wave function in YMC
P	Genes identified by FE based upon fitting to PC2 and PC3 in YCDC
Q	Genes identified by FE based upon fitting to sinusoidal wave function in YCDC
R	Genes identified by FE based upon fitting to square wave function in YCDC
S	Genes identified by FE based upon fitting to triangular wave function in YCDC

## Sheet: List of genes
A	B	C	D	E	F	G	H	I	J	K	L	M	N	O	P	Q	R	S
RPS25B	RPS25B	FUN14	DSE4	DSE4	TOS6	TOS6	TOS6	DSE4	CDC5	YRF1-1	ACO1	CTS1	ATP14	CTS1	ELM1	ELM1	ELM1	ELM1
ATP14	ATP14	TOS6	SPS4	SPS4	DSE4	MOB1	EXG1	CHS2	CLB2	YRF1-2	ECI1	HAP1	ACO1	HAP1	GIN4	QDR3	MDL1	QDR3
MET17	ACO1	EXG1	GLC3	NDL1	MOB1	HTA1	PYC1	PSA1	CLN2	YRF1-3	NDL1	GSY2	ECI1	GSY2	KIP1	GIN4	KIP1	GIN4
ACO1	CTS1	HTA1	PRY3	MUP3	HTA1	HTA2	CHS2	PRY3	CSI2	YRF1-5	HAP1	LIP2	HAP1	LIP2	MPD1	KIP1	MPD1	KIP1
CTS1	HSP60	HTA2	CYK3	ARG1	HTA2	ANS1	PSA1	GAP1	HHO1	YRF1-6	GSY2	SYM1	THI7	SYM1	RAD27	RAD27	RAD27	RAD27
RPS30A	RPS28B	GIN4	NDL1	CDC6	GIN4	GIN4	AGA1	CYK3	HOF1	YRF1-7	RPS28B	PNP1	LIP2	PNP1	STP2	IAH1	NDL1	IAH1
HSP60	THI7	RAD27	CDC6	ASF1	CHS2	CHS2	MCM7	DIP5	HTA1	YRF1-8	BOP2	QRI5	SYM1	QRI5	AIM11	RGT2	STP2	RGT2
RPS28B	YEF3	CPA2	ASF1	RGT2	RAD27	PSA1	ERG3	AGA1	MCD1	YRF1-4	DCS1	UPS2	COA4	UPS2	RGT2	RNH202	NPT1	RNH202
THI7	CBF5	NDL1	SEN34	SEN34	NDL1	RAD27	ERP5	CDC6	MMR1	HMLALPHA2	THI7	IDP2	MMR1	IDP2	TOS1	DSN1	IAH1	DSN1
YEF3	TFS1	DAD1	PMS1	PMS1	AGA1	AGA1	GIN4	MCM7	MNN1	MATALPHA2	LIP2	TFS1	MSS51	TFS1	ZPS1	MAD3	RGT2	STB1
CPR6	SAM1	PRM7	SIC1	SIC1	MCM7	PRM7	PRM3	SAG1	MSH6	BUD3	YEF3	ACE2	QRI5	ACE2	ERP5	STB1	RPI1	PAC11
HMX1	SAM2	OPI3	GIN4	HOR2	ASF1	MCM7	SUN4	ASF1	POL30	SRC1	SYM1	AHP1	IDP2	AHP1	DSN1	PAC11	RAD34	ERP3
RPS31	RPL37A	TOS1	GSY1	GIN4	OPI6	ASF1	GPH1	PRM7	RFA1	MNN1	PNP1	XDJ1	TOS4	XDJ1	MAD3	ERP3	PRY1	BNI4
CBF5	AHP1	PRY1	RAD5	SKN1	HSL1	OPI6	FIT2	PMS1	SWI5	CSI2	COA4	ERG3	PCD1	ERG3	PAC11	BNI4	FAT1	YRF1-1
TFS1	FRS1	AHA1	GPH1	RAD5	SIC1	HSL1	FIG1	SIC1	TOS4	GAS3	MSC3	MEF1	ACE2	MEF1	TAH18	YRF1-1	LEA1	YRF1-2
SAM1	RPL22A	ERP5	ERP3	GPH1	FIR1	CIS3	BSC1	ALG1	YOX1	HHO1	MSS51	STU2	CDC45	STU2	ERP3	YRF1-2	DSN1	YRF1-3
SAM2	COX12	HOR2	CLB6	SIS1	PRM3	HAC1	CLB6	CIT2	HTA2	HTB2	QRI5	TEN1	NYV1	COX17	SHE2	YRF1-3	MAD3	YRF1-4
RPL37A	RPS0B	ALG14	TOS6	GIT1	ALG14	PRM3	HTB2	CWP1	AIM34	RFA1	UPS2	THI73	ERG3	THI73	REV1	YRF1-4	SKN1	YRF1-5
STM1	RPS0A	ERP3	PDS1	CLB6	FIG1	SUN4	SWI5	BSC1	ALK1	POL30	IDP2	PAM18	MEF1	PAM18	FKH2	YRF1-5	TAH18	YRF1-6
AHP1	RPL15A	SIS1	SWI5	MUP1	ERP3	ALG14	SVS1	HST4	AXL2	MCD1	TFS1	HSP104	STU2	HSP104	SMC1	YRF1-6	ERP3	YRF1-7
CCW12	RPL15B	CWP1	AIM44	ARG5,6	PDS1	FIG1	SIM1	PDS1	CLB1	HTA1	AHP1	POM33	TPO1	POM33	SVS1	YRF1-7	SET2	YRF1-8
BUD20	COX17	RPS14B	SVS1	TOS6	FKH2	BET5	SML1	SWI5	CLB6	HTA2	MEF1	PTK1	MRPL20	PTK1	YMR1	YRF1-8	PDS1	PDS1
RPL10	RPL8A	CLB6	GSY2	PDS1	SWI5	PDS1	CDC9	SIM1	CLN1	SVS1	XYL2	MRPL20	GPT2	MRPL20	CDC16	PDS1	SMC1	SMC1
SHM2	RPL8B	PDS1	CDC9	SWI5	SVS1	SWI5	CRH1	SML1	EGT2	CLN2	THI73	ECM4	GLG1	ECM4	CDC9	SMC1	MET12	SVS1
FRS1	SDH2	SWI5	HST4	AIM44	SML1	SVS1	KCC4	CRH1	GAS3	HTB1	PAM18	PET10	FCJ1	FMP46	WSC2	SVS1	SML1	YMR1
RPL22A	PET10	SVS1	KCC4	CDC9	TOS4	SIM1	DSE1	KCC4	GIN4	MRC1	POM33	FMP46	FOX2	FCJ1	EKI1	CDC11	YMR1	CDC16
COX12	RPS21A	SML1	RAD53	HST4	CDC9	SML1	CLN2	WSC2	HHT1	TOS4	RPL8A	GLG1	HAP4	MRPL13	PDS5	YMR1	CDC16	CDC9
PDC1	RPL14A	CDC11	DSE1	KCC4	CRH1	TOS4	FET3	DSE1	HST3	PRY2	RPL8B	MRPL13	HSL1	HAP4	CLB1	CDC16	WSC2	KCC4
RPS0B	RPL14B	CDC9	CLN2	RAD53	KCC4	CRH1	CDC5	CLN2	KCC4	MSH6	VPS13	HAP4	DBR1	MRPL31	TOS2	CDC9	MCM21	WSC2
RPS0A	FOX2	CRH1	PDS5	CLN2	SNA3	KCC4	CLB1	CDC5	MSH2	HHT1	PTK1	DBR1	SDH3	CMC1	SNT309	KCC4	EKI1	PDS5
RPL15A	MAE1	WSC2	EGT2	FET3	CLN2	WSC2	SPI1	BNA3	PDS1	AXL2	MRPL20	MRPL31	MRPL31	MIA40	SHO1	WSC2	PDS5	TOS2
RPL15B	YNK1	CLN2	CLB1	YPS3	CHS1	CLN2	PRM1	EGT2	PHO3	TOS6	ECM4	CMC1	CMC1	PMT4	RFA2	MCM21	CLB1	BUB1
COX17	TMA19	TIR1	MSA1	PDS5	FET3	CHS1	CLN1	CLB1	PRY2	NRM1	PET10	MRPL38	MRPL38	IME1	NNF1	EKI1	CHS6	SHO1
HSP104	MDM35	HSP78	TAF2	EGT2	HMG1	CDC5	RFA2	STR3	RAD27	AIM34	FMP46	MRP49	MRP49	CYC1	VPS1	PDS5	SNT309	RFA2
SSA2	MDH1	PDS5	MCM2	CLB1	CDC5	PDS5	MFA1	MF(ALPHA)1	RNR1	PDS1	GLG1	MIA40	MCD4	TIM54	CDC5	BUB1	BUB1	NNF1
RPL8A	OAC1	EGT2	AIM34	MVB12	PDS5	EGT2	MSA1	CLN1	SFG1	KCC4	FCJ1	MST1	MIA40	IRC8	YUR1	SHO1	SGM1	GYP6
RPL8B	SDH1	SPI1	CDC5	MSA1	EGT2	CLB1	RNR1	YPS3	SRC1		MRPL13	BUD4	PXA2	UBX6	SGO1	RFA2	RFA2	AIM34
SDH2	SDH3	MET16	RNR1	GCV1	CLB1	SPI1	SUR1	AMN1			FOX2	PMT4	BUD4	MRPL8	RNR1	TAF2	NNF1	SGO1
PTR2	RPL17A	RFA2	RAD27	AIM34	PRM1	PRM1	MSH6	TRE2			GPX1	IME1	PMT4	IKS1	MSH6	NNF1	ACF4	RNR1
RPL40A	PIR1	NNF1	HTA1	CDC5	YPS3	CLN1	RAD27	ADY3			MDM35	AIM24	IME1	SRS2	BUD3	GYP6	GYP6	MSH6
RPL40B	JEN1	FMP46	HTA2	RNR1	AMN1	RFA2	TPO1	AIM34			HAP4	CYC1	SFC1	SIP4	ADK2	AIM34	AIM34	BUB2
ECM4	XPT1	AIM34	CDC45	BUD3	RFA2	MFA1	PHO11	MSH6			DBR1	TIM54	TAH11	PRM10	MET13	VPS1	CDC5	CIN8
RPF2	BAT2	CDC5	MSA2	RAD27	MFA1	AIM34	PHO12	PHO11			MRPL31	IRC8	CYC1	TIM17	HYR1	SGO1	SGO1	YKE4
GAP1	ATP2	BAT2	TOS4	TPO1	MSA1	RNR1	ASG7	PHO12			CMC1	UBX6	RNR2	CIS3	MSG5	RNR1	RNR1	MBP1
UTH1	RPS5	RNR1	BNS1	HTA1	TAF2	INO1	HTA1	YOX1			RPL17A	MRPL8	IRC8	EFB1	ERS1	SUR1	UTR4	CDC45
PET10	RPL43B	SAM1	CLB5	HTA2	MCH2	MSH6	HTA2	PIR3			MRPL38	IKS1	UBX6	EFB1	BUB2	MSH6	BUB2	RFA3
RPS21A	MIR1	MSH6	CSI2	PHO89	AIM34	MSG5	MRH1	HTA1			MRP49	SRS2	IKS1	SNC1	LRG1	BUB2	CIN8	TOS4
RPL14A	CYC1	TPO1	CLN1	CDC45	TPO4	YOX1	TOS4	HTA2			MCD4	SIP4	SRS2	FRT2	TAE1	CIN8	YKE4	CSE4
RPL14B	TES1	NMD5	NRM1	HXT4	RNR1	ASG7	ALD6	YNK1			MIA40	TIM17	SWE1	ACS1	CDC45	YKE4	MBP1	RAD53
FOX2	RPS21B	MF(ALPHA)1	FAR1	MSA2	INO1	PHO89	RAD53	TOS4			MST1	CIS3	ACO2	POX1	RFA3	MBP1	CDC45	SPC29
URA6	CIS3	CDC45	ICS2	PLB2	MSH6	SRY1	CTS1	AIM3			ACP1	FRT2	IMA1	RHO5	PGM1	CDC45	RFA3	SPA2
MAE1	RPL17B	RFA3	IRR1	TOS4	CIN8	KRE5	CSI2	MRH1			PMT4	ACS1	IMA2	IRC24	ALY1	RFA3	ALY1	PEA2
YNK1	RPS22A	YNK1	PHO3	BNS1	YOX1	CDC45	POL2	MSA2			IME1	POX1	IMA3	MAM33	TOS4	TOS4	CSE4	UNG1
FBA1	YAT1	TOS4	CDC20	CLB5	ASG7	HTB2	CLN3	BUD9			AIM24	RHO5	IMA4	LYS12	CSE4	CSE4	PMT1	RDH54
TMA19	SSA1	MET14	ALG14	CSI2	PHO89	MRH1	PHO3	ALD6			VPS55	IRC24	REE1	OM45	SPC29	PMT1	ORC6	CLB5
MDM35	SSA2	ERO1	MSN4	CLN1	CDC45	OPI3	CDC20	CTS1			CYC1	MAM33	YAT1	FLX1	UNG1	RAD53	UNG1	DIG2
MDH1	EFB1	MRH1	TPO3	NRM1	RAD53	VPS9	HTB1	CSI2			UBX6	RGI2	SEN34	AYR1	BNS1	SPC29	RDH54	CSI2
CWP2	ACS1	MSA2	AXL2	FAR1	GFA1	MSA2	STE2	OLE1			MRPL8	LYS12	ACS1	AIM20	DIG2	SPA2	BNS1	CLN1
OAC1	CDC19	ALD6	STE6	ICS2	ALD6	SSU1	TPO3	PHO3			IKS1	OM45	POX1	ATG7	CSI2	UNG1	DIG2	NRM1
GPM1	YHB1	RDH54	PIR1	IRR1	DBF2	ALD6	AXL2	MRPL24			MRPL49	FLX1	SUC2	MSH1	NRM1	SRS2	CSI2	GPI16
SDH1	MAM33	CLB5	PHO5	OLE1	CSI2	DBF2	PHO5	HHO1			SIP4	AYR1	SUC2	LSM12	POL2	RDH54	NRM1	YHP1
SDH3	RGI2	CTS1	HSL1	ADE17	FAR1	CSI2	MSH2	MMR1			TIM17	AIM20	RGI2	RTC3	NUF2	DIG2	YET1	ZRT1
RPL17A	RHR2	CSI2	SPH1	CDC20	TEC1	FAR1	MFA2	AXL2			IRC9	ATG7	PFK26	HXT5	IST2	CSI2	YHP1	POL2
PIR1	RPL34A	CLN1	GAT1	TPO3	IRR1	CLN3	YRO2	PIR1			YAK1	MRPL6	SLM1	PCL5	HEM15	CLN1	ZRT1	IRR1
JEN1	RPL34B	NRM1	MCM7	AXL2	PHO3	IRR1	NCE102	PRO2			ATP12	RTC3	XBP1	FYV4	SUB2	NRM1	POL2	HEM15
XPT1	OM45	YET1	MSH2	ECM13	RME1	PHO3	CDC21	MSH2			RPL17B	HXT5	OM45	GIC1	HHO1	GPI16	NUF2	HHO1
RPS4A	RPL16A	RAD5	YRO2	SLD2	CDC20	CDC20	HST3	YRO2			ACO2	FYV4	AIM20	MAS2	SWI6	YHP1	IRR1	KEX2
RPS4B	KGD1	IRR1	RGI1	ECO1	STE2	STE2	POL30	MCM3			FRT2	GIC1	COA1	MRP4	CAT2	ZRT1	PHO3	SWI6
BAT2	AYR1	OLE1	ASE1	SPH1	STE6	STE6	DSE2	UGP1			CYS3	MAS2	GUT2	ARN1	HPA3	POL2	HEM15	AAD10
SOD1	SIM1	PHO3	MCM3	HIS4	PIR1	HHO1	NRM1	YGP1			ACS1	MRP4	IGO2	MAL11	VAC7	IRR1	YRF1-1	AXL2
ADO1	POT1	COQ5	PBI2	MSH2	ASE1	YRF1-1	SPT21	NCE102			AIM1	ARN1	AIM18	GND2	AXL2	PHO3	YRF1-2	ECO1
ATP2	GND1	HTB1	CDC21	ASE1	AXL2	YRF1-2	ACE2	HST3			SUC2	MAL11	PEX18	SOL4	MSH2	HEM15	YRF1-3	SPH1
RPS5	DSE2	PLB1	AMN1	CDC21	FBP26	YRF1-3	SPC98	SLY41			SUC2	GND2	SPC97	ZPR1	ASE1	HHO1	YRF1-4	MNT2
RPL43B	GAR1	HHO1	DSE3	DSE3	MSH2	YRF1-4	HXT2	POL30			IRC24	SOL4	ARO9	RPS0A	GRX6	SWI6	YRF1-5	MSH2
LIA1	HXT5	PIR1	SWI4	ULI1	MFA2	YRF1-5	FRE1	SCW11			RGI2	ZPR1	HXT5	SMI1	CDC21	AXL2	YRF1-6	YRO2
MIR1	COX6	PRY2	KIN3	SWI4	MCM3	YRF1-6	SFG1	DSE2			LYS12	SMI1	RRF1	YPP1	POL30	SPH1	YRF1-7	GRX6
CYC1	CUP1-1	YOP1	HST3	KIN3	YGP1	YRF1-7	MSB2	NRM1			RSM25	BTN2	ARN1	ADE3	SNO2	MSH2	YRF1-8	YGP1
TES1	CUP1-2	ADI1	POL30	HST3	NCE102	YRF1-8	HOF1	ACE2			AIM19	MRPL25	GUT1	PUS6	SNO3	YRO2	AXL2	CDC21
BNA1	RPS27B	HIS4	SCW11	POL30	CDC21	AXL2	CLB2	AIM44			SDP1	TOM20	GND2	BTN2	RSC3	GRX6	YRO2	SYF2
TDH2	RPL27A	YRO2	PST1	AHP1	DSE3	MSH2	CHA1	LAC1			PFK26	MRP13	FMP43	CLB1	CTF18	YGP1	ASE1	POL30
TDH3	SCW4	GRX6	DSE2	LAP4	KIN3	MFA2	SRC1	WSC4			XBP1	NQM1	ZPR1	MRPL25	HMLALPHA1	CDC21	GRX6	SNO2
TDH1	GND2	YGP1	NBA1	GCV2	HST3	NCE102	AGA2	PIN4			SGA1	RME1	TOS2	TOM20	MATALPHA1	LCB1	RSC4	SNO3
KAR2	SPG1	NCE102	SPT21	ACE2	POL30	CDC21	TPO2	HOF1			OM45	MSB2	XKS1	MRP13	OAC1	SYF2	HRT3	CTF18
PRY1	FMP43	PBI2	GPA1	SPT21	CTF18	HST3	CIS3	HTB1			FLX1	SCW11	TOM20	NQM1	MGT1	POL30	MFB1	ASF2
TIF1	SOL4	KIN3	MSH6	MSH6	DSE2	POL30	GAS1	CLB2			AYR1	ALK1	MRP13	RME1	SFG1	SNO2	CDC21	MGT1
TIF2	RPL24B	POL30	SPC98	LAC1	NBA1	BAR1	SWE1	MET6			GUT2	MNP1	NQM1	MSB2	IMP1	SNO3	LCB1	SPC98
RPS21B	NSR1	AHP1	HXK1	SPC98	BAR1	PST1	ALD4	PRY2			PEX18	MRH4	STF2	ERG4	TRX3	CTF18	POL30	MSB2
RPL17B	RPL11A	DSE2	WSC4	HXK1	PST1	LAC1	HHF1	IZH4			ATG7	PYC1	MSB2	SCW11	CLB2	ASF2	ALE1	DBF4
PHO90	RPL11B	SPT21	SFG1	WSC4	SPT21	SEO1	HHF2	SNU66			RTC3	GPG1	ALK1	ALK1	USA1	SPC98	SNO2	OGG1
RPS22A	PIL1	OAC1	HOF1	SFG1	FRE1	MSB2	IRC8	CHA1			HXT5	RMD9	DUO1	MNP1	SRC1	OGG1	SNO3	MMS4
RPL39	ERG25	SSA1	RFA1	MSB2	AIM44	HOF1	HPF1	SRC1			TRR2	MRF1	MRF1	MRH4	REC107	MMS4	CTF18	QRI1
YRF1-1	STF2	SSA2	CLB2	HOF1	SEO1	HTB1	GAS3	RME1			FYV4	RSM23	RSM23	GPG1	SGT2	KEL1	SPC98	HIF1
YRF1-2	PNC1	SFG1	IZH4	RFA1	SPC98	CLB2	PRY2	MCM5			MAS2	AMS1	STR3	MRF1	SPC42	HIF1	FLC1	MPS3
YRF1-3	RPL7A	HOF1	RSB1	MET2	HXT2	CHA1	HHT2	MF(ALPHA)2			RRF1	POX1	POX1	RSM23	SWE1	SPC42	SFG1	SPC42
YRF1-4	MNP1	CLB2	SRC1	THI7	HOF1	AGA2	MMR1	ISR1			MRP4	MTO1	YMR31	AMS1	ISR1	SWE1	MMS4	SWE1
YRF1-5	PYC1	IZH4	RME1	CLB2	HTB1	MCM5	SCW10	PDR5			GND2	HXK2	HXK1	TPN1	STU2	ISR1	HIF1	TOF2
YRF1-6	RPS2	HIF1	MCM5	MET6	CLB2	GAS1	MCD1	NIS1			SOL4	AIM13	QCR6	MTO1	FKH1	STU2	USA1	STU2
YRF1-7	HXK2	PIF1	SWE1	PRY2	CHA1	SWE1	RFA1	HHF1			YCH1	BLM10	AIM13	HXK2	SPC110	GIC1	SWE1	GIC1
YRF1-8	HXK1	CPR6	ISR1	IZH4	AGA2	SRC1	RAD51	HHF2			MRPL25	BLM10	BLM10	MET10	IRC8	SPC110	ISR1	SPC110
REE1	HAC1	CIS3	RFA2	ARG3	MCM5	FKH1	PIR3	BUD3			TOM20	TUB2	TUB2	AIM13	EMP24	SPC105	STU2	SPC105
YAT1	RPL2A	NAF1	CIN2	ADE12	SWE1	HHF1	PRI2	FRT1			PIL1	UBP5	ADK2	BLM10	ERV29	GAS3	SRC1	GAS3
SSA1	RPL2B	BAP3	NIS1	SRC1	STU2	HHF2	IQG1	GAS3			CTT1	FTR1	COX15	BLM10	GAS3	DFG10	GIC1	DFG10
EFB1	RPL29	PAI3	FKH1	RLF2	NIS1	HEM3	TIP1	TEC1			NQM1	SSA4	FTR1	UBP5	SPR3	HTB2	SPC110	HTB2
CYS3	QCR6	SRC1	IRC8	RME1	FKH1	DDR48	HHT1	HTB2			RME1	AIM10	SSA4	FTR1	WSC4	SCW10	GAS3	SCW10
ACS1	HSP12	IXR1	HO	SSA1	HHF1	GAS3	MNN1	HHT2			FMP48	MET6	AIM10	SSA4	HTB2	MCD1	DFG10	MCD1
CDC19	AGX1	HO	TEC1	SSA2	HHF2	TOP2	TAO3	PRI2			MSB2	SHC1	AIM11	AIM10	MMR1	RFA1	WSC4	RFA1
GDH3	MET6	SSA2	PCL9	MCM5	RAD51	PRY2	HHO1	MCD1			HEM2	ARG5,6	AIM11	MET6	AIM20	RAD51	AIM20	RAD51
YHB1	ICL1	GAS3	MMR1	MF(ALPHA)2	DDR48	HHT2	SRL1	RFA1			MNP1	RSM18	SHC1	SHC1	MCD1	RTT107	SCW10	RTT107
OLI1	RGI1	HSP82	AIM20	MEP2	GAS3	MMR1	HSP150	RAD51			MRH4	HOM3	RRT13	ARG5,6	RFA1	PIG1	MCD1	PIG1
COX1	ARG5,6	STI1	MCD1	SWE1	TOP2	AIM20	CTF4	POL12			PYC1	PET117	RGI1	RSM18	RAD51	RIF1	FRE8	RIF1
MAM33	FCY2	EAF6	RAD51	ISR1	PCL9	SCW10	PRM2	HHT1			MRF1	YAT2	ARG5,6	PET117	RTT107	SPC34	RAD51	POL12
RGI2	FCY22	HTB2	RTT107	GTT1	PRY2	MCD1	RNR3	MNN1			RSM23	GLC3	RSM18	MIG3	IQG1	MNN1	PIG1	SPC34
RHR2	YAT2	MMR1	BUD9	NIS1	HTB2	RFA1	PNC1	TAO3			AMS1	MNN1	HOM3	SAH1	REB1	RSR1	RIF1	MNN1
RPL34A	FMP52	AIM20	PRI2	FKH1	HHT2	FRE8	HEK2	PCL2			POX1	PRB1	HIS1	MNN1	SPC34	RFC3	SPC34	RSR1
RPL34B	PMP2	SCW10	PIG1	IRC8	MMR1	AFR1	GLK1	HSP150			MTO1	SOM1	PET117	PRB1	ZIM17	CAC2	MNN1	CAC2
OM45	RIP1	MCD1	ASH1	HO	AIM20	RTT107	ALK1	RNR3			HXK2	RML2	YAT2	SOM1	RSR1	MRC1	RSR1	PCL2
RPL16A	RPL12A	RFA1	PRR1	SSA2	MRH1	MUC1	UTH1	APL3			YPI1	GLY1	VAC8	RML2	HAA1	CWH41	RFC3	SAS3
KGD1	QCR7	MET3	PLM2	GAS3	SCW10	IQG1	SMC3	ALK1			AIM13	SNA2	GLC3	SNA2	SAS3	SEN34	CWH41	MRC1
AYR1	HSP31	TIP1	POL12	HSP82	PRI2	TIP1	FRK1	UTH1			HSP12	ACN9	MNN1	SLF1	CWH41	TOF1	NSE4	CWH41
SIM1	ITR1	HHT1	HHT1	PCL9	MCD1	POL12	SWI4	MSA1			BLM10	SLF1	UTR5	HSP31	SRL1	PMI40	SEN34	SEN34
POT1	RPL37B	MNN1	MNN1	MMR1	RFA1	HHT1	YOX1	CLB6			BLM10	HSP31	RML2	MZM1	HTZ1	ALK1	TOF1	TOF1
ENO2	RPL12B	SAM2	HHO1	AIM20	RTT107	MNN1	NCE103	PUT1			ADK2	MZM1	GLY1	RSM28	ALK1	UTH1	PMI40	PMI40
GND1	RPP2B	SRL1	HOS3	MCD1	IQG1	SRL1	HCM1	MUM3			RPS26B	RSM28	FIT1	SPG3	ELF1	SMC3	ALK1	SMC3
ARO9	ATO3	HSP12	SPO12	YHP1	TIP1	HSP150	AIR1	GPA1			FTR1	DIG2	STL1	YHP1	WHI3	NDD1	SWI4	SWI4
DSE2	TIM11	HSP150	TOF1	RTT107	POL12	SPO12	GPA1	SUR7			AIM10	YHP1	SNA2	THI74	PRP19	SWI4	SLK19	SLK19
GAR1	CTA1	SEN34	ALK1	BUD9	HHT1	RNR3	GAD1	ASH1			MET6	THI74	ACN9	URH1	PCL7	SLK19	ELG1	ELG1
HXT5	SDH4	SPO12	FAA3	ATF2	MNN1	OCA1	RTC3	MET17			AIM11	URH1	SLF1	BCS1	SUR7	ELG1	HCM1	HCM1
COX6	CPR1	PNC1	FRK1	PIG1	HHO1	PMI40	RSR1	ESC8			AIM11	BCS1	HSP31	MRPS28	POL1	HCM1	RFC4	RFC4
CUP1-1	HSP42	HTZ1	YOX1	ASH1	HOS3	ALK1	BUD4	PMP1			SHC1	ARO10	MZM1	MRP1	HSL1	RFC4	PCL7	MTW1
CUP1-2	FMP16	TUB1	TSL1	TIP1	SRL1	SMC3	POL1				RRT13	ATO3	RSM28	OMS1	HEK2	PCL7	MTW1	SHE1
RPS27B	SED1	UTH1	BUD4	POL12	HSP150	FRK1	FIT3				RSM18	MRPS28	SPG3	MRPL35	MYO1	MTW1	RLF2	RLF2
QCR10	RPS13	FRK1	POL1	AZR1	SPO12	HCM1	MYO1				GIP2	MRP1	GIN4	MHR1	MCD4	SHE1	ERP4	POL1
ERG11	MRH1	LEU2	DPB2	MNN1	GLK1	GPA1					HIS1	OMS1	PEX29	MSW1		POL1	POL1	HSL1
RPL27A	ATP16	YOX1	ACM1	BNA1	PMI40	PHO5					RPL34A	MRPL35	DIG2	EXG2		HSL1	DPB2	ACM1
ARG4	NDE2	HOR7	ESC8	HHO1	ALK1	SFG1					RPL34B	MHR1	CAD1	ADK1		ACM1	HSL1	HEK2
RPS20	RPS16B	SUR7	PCL1	HOS3	UTH1	SUR7					PET117	MSW1	DYN2	MRPL7		PCL1	PCL1	PCL1
GUT1	RPL13A	MET17	TOS2	NDJ1	SMC3	ASH1					YAT2	TRS23	THI74	SPR28		OCH1	OCH1	RTT106
SCW4	RPP1B	HSL1		SRD1	CLB6	BUD4					FMP52	CTA1	MRP20	MSS116		MCD4	MYO1	OCH1
PXR1	ARF2	ACM1		PCL2	FRK1	POL1					GLC3	EXG2	ATP17	HSP42		RTT109	MCD4	RTT109
MAL11	DLD1	PCL1		HSP12	SLK19	ACM1					MNN1	MRPL7	ARO10	RSM24
ENO1	ARF1	SHM2		TOF1	GPA1	WHI5					PRB1	MSS116	YRA1	SWI5
GND2	LYS20			ALK1	PHO5	PCL1					POL5	HSP42	ATO3	ALT2
SPG1	LYS21			SMC3	SFG1	FIG2					RML2	RSM24	MRPS28	MRPL1
FMP43	NHP2			YOX1	SUR7						SNA2	SWI5	HXT6	SAC6
LSC2	HBT1			TSL1	ASH1						ACN9	ALT2	HXT7	DNF2
SOL4	FMP45			ELG1	BUD4						GRX2	PDS1	MRPL35	DNF2
BTN2	CIT2			STB1	POL1						SLF1	MRPL1	MHR1	GRX3
THI4	ADY2			DDR48	ACM1						MZM1	SAC6	HNT2	FMP16
RPL24B	LEU2			SUR7	PCL1						RSM28	DNF2	CTA1	AFR1
NSR1	GLK1			ICY2	MCM4						TRS31	FMP16	EXG2	SES1
RTS3	APE3			MET17	MYO1						DIG2	RAD28	MRPL7	RAD28
RPS23A	AIM5			BUD4							MRPL28	PST2	SDH4	MRH1
RPL11A	OM14			POL1							CYM1	RSM10	MSS116	GPD1
RPL11B	RPL21A			DPB2							URH1	MRP10	RSM24	RPN4
PIL1	SSE2			ACM1							MRP20	SLC1	SWI5	MRP10
ERG25	RPS9B			ESC8							BCS1	NDE2	PDS1	MCH1
VHT1	PHO88			PCL1							ARO10	SNA4	MRPL1	SLC1
ACB1	TKL2			SHM2							ATO3	COP1	SAC6	NDE2
STF2	TIP1			MYO1							GGA1	DLD2	TPS2	CDC53
RPS25A	HSP26			GPG1							MRPS28	SFA1	AIM7	LYS21
PMA1	ECM33			TOS2							MRP1	LYS20	RAD28	SNA4
PNC1	ATP3										PIB1	LYS20	MCD1	COP1
RPL24A	YRO2										OMS1	LYS21	DAD1	DLD2
OLE1	HTA1										MRPL35	GDH2	GRX6	SFA1
RPL7A	HTA2										TIM11	PRR2	MRP10	GGC1
PYC1	HTB2										MHR1	RTN2	FAD1	LYS20
RPL28	HHT1										MSW1	MRPL11	SLC1	LYS20
RPS2	PET9										TRS23	GUD1	NDE2	LYS21
RPS26A	RPL19A										CTA1	GYP7	MDH3	GDH2
COX4	RPL19B										EXG2	HBT1	DUN1	PRR2
HXK2	ACH1										CRF1	FMP45	CRD1	HEM3
HXK1	SSA3										LYS4	IMG2	RDI1	RTN2
HAC1	RPL23A										MRPL7	TRX3	DLD1	MRPL11
RPL2A	RPL23B										COQ4	IMG1	SFA1	HBT1
RPL2B	QCR2										MSS116	HSP30	LYS20	FMP45
RPL29	NCE102										CAB5	SLM5	INH1	IMG2
QCR6	SUE1										HSP42	MRPL32	GDH2	TRX3
HSP12	RPS23B										RSM24	CIT2	PRR2	IMG1
ACT1	LSP1										MRPL1	ADY2	RTN2	PET18
AGX1	CIT3										KIN1	LEU2	MRPL11	HSP30
PUP3	PDH1										DNF2	BUD3	ADY3	SLM5
ICL1	ICL2										GRX3	PCA1	GUD1	CDC10
RGI1	PMA2										FMP16	AIM5	GYP7	MRPL32
ARG5,6	RPL21B										TPS2	MRPL37	FMP45	ADY2
RNR1	SSU1										UBC5	FMP21	ABP1	LEU2
FCY2	RPL5										RPS13	RIF1	KIN82	BUD3
FCY22	PEP4										SES1	ALG7	IMG2	APE3
YAT2	MF(ALPHA)1										RAD28	SDS24	TRX3	PCA1
SAH1	RPL7B										RSM10	PCS60	IMG1	MAL12
FMP52	GRE1										MRP10	RIM2	HSP30	MAL32
PMP2	FDH1										SLC1	KTR3	SLM5	MRPL37
GCN4	FUM1										NDE2	PEX32	MRPL32	RIF1
HYP2	FDH2										RPS16A	SSE2	ADY2	ALG7
SNU13	RPS12										RPS16B	YPC1	APA1	SDS24
RIP1	ALD4										RPS16B	MBA1	GLK1	PCS60
PRB1	FIT3										RPL13A	MEC1	PCA1	KTR3
RPL12A	PUT4										MDH3	MRPS9	FMP21	SSE2
QCR7	CPA1										TMA17	TKL2	RIF1	DTR1
HSP31	NOP58										LYS21	TKL2	MRPS5	YPC1
ITR1	RDL1										CRD1	CBP6	OM14	MBA1
RPL37B	RPS10A										DLD2	MRPL36	RIM2	ARA1
RPL27B	SRL1										RPL35A	NHP6B	KTR3	MEC1
RPL12B	WTM1										RPL35B	TIM12	PEX32	MRPS9
RPP2B	LSC1										LYS20	ECM8	SSE2	TKL2
ATO3	IDH2										LYS20	CHS2	YPC1	TKL2
HXT6	LPX1										LYS21	ZTA1	MBA1	CBP6
HXT7	RPS7A										GDH2	FMP23	MEC1	MRPL36
TIM11	CYT1										PRR2	YRO2	TKL2	NHP6B
PMP3	CRS5										RTN2	ETR1	CBP6	NHP6B
CTA1	TOM6										MRPL11	ALK2	MRPL36	TIM12
HTA1	STI1										GYP7	HTB2	RDH54	ECM8
HTA2	DDR2										HBT1	DSF2	ECM8	CHS2
AHA1	RPS15										IMG2	HHT1	CHS2	ZTA1
SDH4	RPP2A										TRX3	HHT1	FAT1	FMP23
CPR1	ADH1										IMG1	HHT2	ZTA1	YRO2
HSP42	MDH2										SLM5	ACH1	YRO2	ETR1
FMP16	RPL18A										SYP1	MOH1	ALK2	ALK2
SED1	HPF1										MRPL32	RRT1	HTB2	HTB2
TPI1	CIT1										ADY2	MRPL16	NTH2	DSF2
RPS13	ATO2										PCA1	HEK2	HHT1	HHT1
PST2	PBI2										MRPL37	SSA3	HHT1	HHT1
MRH1	HEF3										FMP21	PRX1	HHT2	HHT2
GPD1	IDH1										RIF1	MRP21	ACH1	MOH1
ATP16	HHT2										SAF1	ATG8	MOH1	RRT1
NPC2	RPL9A										MRPL27	SRO77	MRPL16	EDE1
COX9	RPL9B										SDS24	HPA2	HEK2	MRPL16
NDE2	YDJ1										OM14	COA2	SSA3	STU1
RPS16B	POR1										PEX32	MRP2	MRP21	HEK2
RPL13A	POR2										MBA1	SMX3	PET112	SSA3
RPP1A	COX5A										TPS1	NCE102	HPA2	MRP21
RPL31A	DBP2										MEC1	SUE1	COA2	ATG8
TMA17	YGP1										PHO88	CUR1	MRP2	SRO77
RPP1B	MEP2										LYS2	TOM5	MET16	HPA2
HNT1	AAH1										TKL2	MRPL51	SMX3	COA2
ARF2	RPS3										TKL2	CLB2	SUE1	MRP2
DLD1	SPS19										CBP6	TKL1	NCA2	DPM1
ARF1	SSB1										MRPL36	MSF1	GPH1	SUE1
LYS20	SSB2										TIM12	NHP6A	TOM5	CUR1
LYS21	RPL18B										QDR3	NHP6A	MRPL51	TOM5
NHP2	TOS6										GIP1	ATP20	MSF1	MRPL51
HBT1	SNZ2										ZTA1	ATH1	RLF2	PIS1
FMP45	SNZ3										OLA1	MRPS16	ATH1	CLB2
HSP30	ADH2										ETR1	LEE1	LSP1	TKL1
CIT2	GAS1										SCO1	ISM1	ULA1	ERV2
ADY2	PRC1										COQ1	UBP16	CIT3	MSF1
PGK1	GUA1										DSF2	MSY1	PDH1	NHP6A
HIS4	RPL36A										ACH1	SSU1	AIM45	NHP6A
AGP1	RPL36B										MRPL16	RNY1	ICL2	DSS4
LEU2	PAI3										SSA3	DBP1	MRPS16	ATP20
GLK1	SIP18										PRX1	MRP51	LEE1	ATH1
APE3	NDE1										MRP21	MSD1	GPI2	HAA1
CTP1	ASC1										ATG8	FRK1	AIM43	IRC15
PCS60	SPG4										SFT2	COX11	MGR2	MRPS16
OM14	HFD1										MRP2	PXA1	MSY1	LEE1
RPL21A	MIC17										MET16	POS5	YDC1	ISM1
PGI1	MRPL39										NCE102	MF(ALPHA)1	RPS9A	PMA2
SSE2	CAT2										SUE1	UIP4	RPS9B	SRL4
RPS9B	RPS18A										NCA2	RTC6	MRP51	UBP16
PHO88	RPS18B										TOM5	MRPL40	SSE1	SSU1
TKL2	CYB2										MRPL51	COX10	COX11	RNY1
PHO3	TUB1										TKL1	OYE3	HHO1	DBP1
FES1	CPR3										MSF1	GRE1	SPC29	MRP51
TIP1	MSC1										ATP20	FMP40	PXA1	MSD1
HSP26	NDI1										ATH1	CBP3	MF(ALPHA)1	PXA1
ECM33											LSP1	YAH1	RTC6	POS5
ATP3											HAA1	ICY2	MRPL40	MF(ALPHA)1
RPS11A											IRC15	FDH1	OYE3	UIP4
RPS11B											MRPS16	FDH1	YIG1	RTC6
YRO2											ISM1	FDH2	CSM4	MRPL40
RPL4A											MSY1	ALD4	USV1	COX10
RPL4B											SSU1	MSC6	CBP3	OYE3
HTB2											RNY1	FAA1	BBP1	GRE1
HHT1											DBP1	MYO2	YAH1	FMP40
PET9											MRP51	PDR10	CIN2	CBP3
RPL19A											MSD1	CPA1	FDH1	YAH1
RPL19B											COX11	MGE1	FUM1	ICY2
ACH1											RRD2	SRL1	THI21	FDH1
URA7											PXA1	SRL1	FDH1	MSC6
SSA3											POS5	SRL1	FDH2	FAA1
RPS8A											MF(ALPHA)1	AIM41	ALD4	MYO2
RPS8B											UIP4	TUF1	PUT4	PDR10
RPL23A											RTC6	BFR1	MSC6	BUD7
RPL23B											CUP9	MRM1	FAA1	BUD7
QCR2											MRPL40	DCS2	MYO2	CPA1
ASN1											COX10	GSP2	CPA1	DSE3
NCE102											FMP40	MRPL23	TPO4	SRL1
SUE1											CBP3	PNS1	MGE1	SRL1
RPS23B											YAH1	EFT1	SRL1	SRL1
TEF1											CIN2	EFT2	SRL1	AIM41
TEF2											FDH1	ARP8	SRL1	WTM1
FCY1											FDH1	RTC5	TUM1	TUF1
GLN1											FDH2	VHS3	BFR1	BFR1
RPL43A											MSC6	ASE1	MRM1	MRM1
LSP1											FAA1	CRS5	ELG1	GEP3
CIT3											CPA1	EXO1	MRPL23	DCS2
PDH1											RPL33B	IRC23	PET123	GSP2
ICL2											SRL1	TOM6	PNS1	MRPL23
RPA135											SRL1	HST3	GCY1	PNS1
EGD1											AIM41	CIN5	EFT1	EFT1
PMA2											WTM1	HTZ1	EFT2	EFT2
RPL21B											TUF1	MSE1	ARP8	ARP8
SSU1											MRM1	OPI10	RTC5	RTC5
RPL33A											DCS2	SIL1	VHS3	ASE1
RPL5											GSP2	DDR2	EXO1	CRS5
PEP4											MRPL23	RRT8	TOM6	EXO1
RPL7B											PET123	PEX15	CIN5	IRC23
NEW1											PNS1	ATG34	MSE1	TOM6
GRE1											GCY1	IRA2	SIL1	HST3
RPL1A											EFT1	INP54	PSH1	CIN5
RPL1B											EFT2	APM4	AIM39	HTZ1
ICY2											BAG7	ADH1	GSH2	MSE1
HSP82											ARP8	PHM7	RRT8	OPI10
FDH1											CRS5	MDH2	PEX15	SIL1
DIP5											IRC23	GRE2	IRA2	DDR2
FUM1											TOM6	ZPS1	MET22	RRT8
FDH2											CIN5	ATP23	WSC3	ATG34
RPS12											MSE1	MRPL50	PHM7	IRA2
ALD4											OPI10	MRPS12	SKM1	INP54
GDH1											SIL1	RSM19	GRE2	APM4
FIT3											AIM39	TIM23	ZPS1	ADH1
RPA190											DDR2	PBI2	ATP23	PHM7
PUT4											SPE2	HEF3	MRPL50	GRE2
MBF1											PEX15	IDP3	MRPS12	ZPS1
CPA1											ATG34	IDH1	RSM19	ATP23
NOP58											IRA2	YDJ1	NRM1	MRPL50
RDL1											INP54	SAL1	TIM23	RSM19
RPS10A											MAM3	SWS2	SAM50	TIM23
SRL1											PHM7	AIM37	HEF3	HEF3
WTM1											MDH2	MRPL19	IDP3	IDP3
RPS30B											RPL18A	MRPL22	HHT2	NCE103
LSC1											SHR5	MDG1	YDJ1	SAL1
IDH2											GRE2	SLZ1	COX5A	SWS2
CRC1											ZPS1	MRPL17	SAL1	MRPL19
LPX1											LYS9	PDR16	SWS2	MRPL22
RPS7A											ATP23	GOR1	POL1	SLZ1
CYT1											MRPS12	MRPL10	AIM37	MRPL17
CRS5											RSM19	WSC2	TOM22	MRPL10
TOM6											TIM23	ATP11	TOM70	WSC2
HSP10											SAM50	SNO2	MRPL19	ATP11
STI1											IDP3	SNO3	MDG1	SNZ2
SGT2											IDH1	SNZ2	PEX17	SNZ3
ARG1											YDJ1	SNZ3	PDR16	HSP32
DDR2											SAL1	HSP32	GOR1	HSP33
RPS15											SWS2	HSP33	POL2	SNO4
RPP2A											DMA2	SNO4	MRPL10	ERR1
ADH1											AIM37	ERR1	WSC2	ERR2
RPL25											ESBP6	ERR2	ATP11	ERR3
RPL18A											MRPL19	ERR3	TOS6	SCW10
ZEO1											MRPL22	ATP18	SNZ2	GAS1
GRE2											MDG1	ADH2	SNZ3	PRC1
PEX11											SPS19	UBP15	RPD3	PPA2
HPF1											SLZ1	SCW10	ERR1	GAD1
NOG2											MRPL17	PRC1	ERR2	GAS3
BIO5											PDR16	PPA2	ERR3	MRPL44
CIT1											GOR1	GAD1	ATP18	MTF1
ATO2											MRPL10	GAS3	ADH2	MRPL24
ACC1											ATP11	MRPL44	UBP15	CIK1
AIM38											DDI2	MRPL24	SCW10	TOM40
PBI2											DDI3	TOM40	PET111	DDR48
HEF3											SNZ2	DDR48	TPS3	PAI3
SIS1											SNZ3	PAI3	BCH1	SIP18
IDH1											HSP32	SIP18	GAD1	MRPS17
NCE103											HSP33	MRPS17	MRPL44	AIM36
HHT2											SNO4	AIM36	MRPL24	MRPS8
RPL16B											ERR1	MRPS8	CLN1	PAH1
RPL9A											ERR2	PAH1	TOM40	ALD3
RPL9B											ERR3	ALD3	DDR48	ALD2
YDJ1											ADH2	ALD2	SIP18	ALD3
POR1											UBP15	ALD3	SPT21	JLP2
POR2											SCW10	GAT2	MRPS8	GAT2
COX5A											PRC1	MUB1	MSS11	ASC1
RPS7B											YHM2	SPG4	ALD3	ASC1
DBP2											GAD1	HFD1	ALD2	RPL15B
LEU4											MRPL44	FET3	ALD3	ATP25
YGP1											MRPL24	MRPL3	GAT2	MUB1
MEP2											VTI1	HOF1	YTA12	SPG4
AAH1											DDR48	MIH1	YPK2	HFD1
RPS3											PAI3	ARA2	PDS5	FET3
SPS19											SIP18	CDC5	CTF18	MRPL3
SSB1											MRPS17	AIM34	CSM3	HOF1
SSB2											AIM36	CLU1	MRPL3	ARA2
RPS19A											MRPS8	RAD33	FAR8	CDC5
RPS19B											GAT2	MRPL39	HOF1	AIM34
RPL18B											ADE17	GLO1	ARA2	CLU1
TOS6											YTA12	YML6	CLU1	RAD33
SNZ2											SPG4	CYB2	MRPL39	MRPL39
SNZ3											HFD1	SUR7	CAT2	GLO1
EGT2											STB2	AIM32	AIM31	YML6
ADH6											FET3	TUB1	YOX1	CYB2
ATP18											MRPL3	CPR3	YML6	SUR7
ADH2											ARA2	TSL1	CYB2	AIM32
GAS1											CLU1	MSC1	SUR7	TUB1
COX7											SPO20	TUB3	AIM32	CPR3
HOR7											RAD33	COX14	TUB1	MSC1
GUA1											MRPL39		TSL1	TUB3
RPL36A											GLO1		TUB3
RPL36B											AIM31		COX14
DDR48											YML6
PAI3											OGG1
SIP18											AIM32
HSC82											AIM33
NDE1											HMG1
ASC1											TSL1
SPG4											MSC1
HFD1											COX14
MIC17
HXT2
MRPL39
CAT2
TSA1
RPS18A
RPS18B
RPS17A
RPS17B
CYB2
SUR7
TUB1
CPR3
HMG1
MSC1
NDI1
