# Supplementary material for: Principal component analysis based unsupervised feature extraction applied to budding yeast temporally periodic gene expression
Source: BioData Min. 2016 Jun 29;9:22. doi: 10.1186/s13040-016-0101-9 (PMC4928327; doi:10.1186/s13040-016-0101-9)
Supplement: Additional file 8 — Table S6. Enrichment analysis by YeastMine, the rest of Table 1. (XLSX 114 kb) [file 13040_2016_101_MOESM8_ESM.xlsx]

## Sheet: list
A	GO term enrichment in genes identified by PCA based unsupervised FE in more than or equal to six out of seven experiments in YCDC
B	Publication enrichment in genes identified by PCA based unsupervised FE in more than or equal to six out of seven experiments in YCDC
C	GO term enrichment in genes top ranked in cyclebase
D	Publication enrichment in genes top ranked in cyclebase

## Sheet: A
GO BP
cell cycle	5.3241e-10	YAR007C,YBR010W,YBR088C,YCL024W,YDL003W,YDR097C,YDR113C,YDR146C,YDR507C,YGL021W,YGR108W,YGR109C,YIL140W,YLR190W,YML027W,YML034W,YMR001C,YMR032W,YMR199W,YNL327W,YOL090W,YOR315W,YPL256C,YPR119W	GO:0007049
cell cycle process	3.05694e-08	YAR007C,YBR010W,YBR088C,YCL024W,YDL003W,YDR097C,YDR113C,YDR146C,YDR507C,YGL021W,YGR108W,YGR109C,YIL140W,YML027W,YML034W,YMR001C,YMR032W,YNL327W,YOL090W,YPL256C,YPR119W	GO:0022402
mitotic cell cycle	4.45422e-08	YBR088C,YCL024W,YDL003W,YDR113C,YDR146C,YDR507C,YGL021W,YGR108W,YGR109C,YIL140W,YML027W,YML034W,YMR001C,YMR032W,YNL327W,YOR315W,YPR119W	GO:0000278
mitotic cell cycle process	2.23809e-07	YBR088C,YCL024W,YDL003W,YDR113C,YDR146C,YDR507C,YGL021W,YGR108W,YGR109C,YIL140W,YML027W,YML034W,YMR001C,YMR032W,YNL327W,YPR119W	GO:1903047
cell division	1.01675e-06	YCL024W,YDL003W,YDR113C,YDR507C,YGR108W,YGR109C,YIL140W,YLR190W,YMR001C,YMR032W,YMR199W,YNL327W,YOL090W,YPL256C,YPR119W	GO:0051301
organelle fission	2.29384e-06	YAR007C,YBR088C,YDL003W,YDR097C,YDR113C,YDR146C,YGL021W,YGR108W,YML034W,YMR001C,YMR032W,YNL327W,YOL090W,YOR315W,YPR119W	GO:0048285
nuclear division	5.31593e-06	YAR007C,YBR088C,YDL003W,YDR097C,YDR113C,YDR146C,YGL021W,YGR108W,YML034W,YMR001C,YMR032W,YNL327W,YOL090W,YPR119W	GO:0000280
DNA metabolic process	1.73427e-05	YAR007C,YBL003C,YBR010W,YBR088C,YDL003W,YDR097C,YDR113C,YDR146C,YDR225W,YER070W,YGR109C,YKL113C,YML034W,YMR001C,YOL090W,YPL127C	GO:0006259
cellular response to DNA damage stimulus	2.64962e-05	YAR007C,YBL003C,YBR010W,YBR088C,YDL003W,YDR097C,YDR113C,YDR225W,YGL021W,YKL113C,YLR183C,YMR032W,YOL090W	GO:0006974
reproduction	3.57547e-05	YAR007C,YBR010W,YBR088C,YCL024W,YDR097C,YDR113C,YDR146C,YDR507C,YGR108W,YGR109C,YIL140W,YKL113C,YMR001C,YOL090W,YPL256C	GO:0000003
mitotic nuclear division	3.91372e-05	YBR088C,YDL003W,YDR113C,YDR146C,YGL021W,YGR108W,YML034W,YMR001C,YMR032W,YNL327W,YPR119W	GO:0007067
maintenance of DNA repeat elements	8.69473e-05	YBR088C,YDR097C,YKL113C,YML034W,YOL090W	GO:0043570
reproductive process	0.000155558	YAR007C,YBR010W,YBR088C,YCL024W,YDR097C,YDR113C,YDR146C,YDR507C,YGR108W,YGR109C,YKL113C,YMR001C,YOL090W,YPL256C	GO:0022414
chromosome organization	0.000223753	YAR007C,YBL003C,YBR010W,YBR088C,YDL003W,YDR097C,YDR113C,YDR225W,YKL113C,YML034W,YMR001C,YOL090W,YOR025W,YPL127C,YPR119W	GO:0051276
single organism reproductive process	0.000364963	YAR007C,YBR010W,YBR088C,YDR097C,YDR113C,YDR146C,YGR108W,YGR109C,YKL113C,YMR001C,YOL090W,YPL256C	GO:0044702
regulation of cyclin-dependent protein serine/threonine kinase activity	0.000440046	YGR108W,YGR109C,YMR199W,YPL256C,YPR119W	GO:0000079
regulation of cyclin-dependent protein kinase activity	0.000440046	YGR108W,YGR109C,YMR199W,YPL256C,YPR119W	GO:1904029
meiosis I	0.000617311	YAR007C,YBR088C,YDR097C,YDR113C,YGR108W,YMR001C,YOL090W	GO:0007127
protein phosphorylation	0.00108628	YCL024W,YDR507C,YGL021W,YGR108W,YGR109C,YMR001C,YMR199W,YPL256C,YPR119W	GO:0006468
negative regulation of cellular process	0.00114072	YBL003C,YBR088C,YCL024W,YDR097C,YDR225W,YDR507C,YGR108W,YML027W,YMR001C,YMR032W,YOL090W,YOR025W,YPL127C,YPR119W	GO:0048523
organelle organization	0.00124677	YAR007C,YBL003C,YBR010W,YBR088C,YCL024W,YDL003W,YDR097C,YDR113C,YDR146C,YDR225W,YDR507C,YGL021W,YGR108W,YKL113C,YLR190W,YML034W,YMR001C,YMR032W,YNL327W,YOL090W,YOR025W,YPL127C,YPR119W	GO:0006996
negative regulation of biological process	0.00134242	YBL003C,YBR088C,YCL024W,YDR097C,YDR225W,YDR507C,YGR108W,YML027W,YMR001C,YMR032W,YOL090W,YOR025W,YPL127C,YPR119W	GO:0048519
DNA repair	0.00134751	YAR007C,YBL003C,YBR010W,YBR088C,YDL003W,YDR097C,YDR113C,YDR225W,YKL113C,YOL090W	GO:0006281
positive regulation of spindle pole body separation	0.00155936	YGR108W,YMR001C,YPR119W	GO:0010696
regulation of cell cycle	0.00240488	YCL024W,YDR507C,YGR108W,YGR109C,YMR001C,YMR199W,YOL090W,YPL256C,YPR119W	GO:0051726
regulation of protein serine/threonine kinase activity	0.00247506	YGR108W,YGR109C,YMR199W,YPL256C,YPR119W	GO:0071900
meiotic mismatch repair	0.00329856	YBR088C,YDR097C,YOL090W	GO:0000710
regulation of spindle pole body separation	0.00329856	YGR108W,YMR001C,YPR119W	GO:0010695
single-organism organelle organization	0.00496814	YAR007C,YBR088C,YDL003W,YDR097C,YDR113C,YDR146C,YGL021W,YGR108W,YKL113C,YLR190W,YML034W,YMR001C,YMR032W,YNL327W,YOL090W,YOR025W,YPL127C,YPR119W	GO:1902589
meiotic cell cycle process	0.00673135	YAR007C,YBR010W,YBR088C,YDR097C,YDR113C,YGR108W,YGR109C,YMR001C,YOL090W	GO:1903046
regulation of DNA metabolic process	0.0073723	YBR088C,YDR097C,YDR146C,YGR109C,YOL090W,YPL127C	GO:0051052
spindle pole body separation	0.0093167	YGR108W,YMR001C,YPR119W	GO:0000073
meiotic nuclear division	0.0104771	YAR007C,YBR088C,YDR097C,YDR113C,YGR108W,YMR001C,YOL090W	GO:0007126
regulation of protein kinase activity	0.0125048	YGR108W,YGR109C,YMR199W,YPL256C,YPR119W	GO:0045859
meiotic cell cycle	0.0126446	YAR007C,YBR010W,YBR088C,YDR097C,YDR113C,YGR108W,YGR109C,YMR001C,YOL090W	GO:0051321
DNA recombination	0.0129381	YAR007C,YDL003W,YDR097C,YDR113C,YKL113C,YMR001C,YOL090W,YPL127C	GO:0006310
regulation of kinase activity	0.0147416	YGR108W,YGR109C,YMR199W,YPL256C,YPR119W	GO:0043549
negative regulation of DNA recombination	0.0151681	YDR097C,YOL090W,YPL127C	GO:0045910
cellular response to stress	0.0192528	YAR007C,YBL003C,YBR010W,YBR088C,YDL003W,YDR097C,YDR113C,YDR225W,YGL021W,YKL113C,YLR183C,YMR032W,YOL090W	GO:0033554
single-organism cellular process	0.0213074	YAR007C,YBL003C,YBR010W,YBR088C,YBR092C,YCL024W,YDL003W,YDR097C,YDR113C,YDR146C,YDR225W,YDR507C,YER001W,YER070W,YGL021W,YGR108W,YGR109C,YIL140W,YKL113C,YLR190W,YML027W,YML034W,YMR001C,YMR032W,YMR199W,YNL327W,YOL090W,YOR025W,YOR315W,YPL127C,YPL256C,YPR119W	GO:0044763
morphogenesis checkpoint	0.0271344	YCL024W,YDR507C	GO:0044879
phosphorylation	0.0286977	YCL024W,YDR507C,YGL021W,YGR108W,YGR109C,YMR001C,YMR199W,YPL256C,YPR119W	GO:0016310
regulation of protein phosphorylation	0.0289087	YGR108W,YGR109C,YMR199W,YPL256C,YPR119W	GO:0001932
cellular response to stimulus	0.0297258	YAR007C,YBL003C,YBR010W,YBR088C,YCL024W,YDL003W,YDR097C,YDR113C,YDR225W,YDR507C,YGL021W,YKL113C,YLR183C,YMR032W,YOL090W,YPL256C	GO:0051716
chromatin silencing	0.032136	YBL003C,YBR088C,YDR225W,YOL090W,YOR025W,YPL127C	GO:0006342
negative regulation of gene expression, epigenetic	0.032136	YBL003C,YBR088C,YDR225W,YOL090W,YOR025W,YPL127C	GO:0045814
regulation of gene expression, epigenetic	0.033494	YBL003C,YBR088C,YDR225W,YOL090W,YOR025W,YPL127C	GO:0040029
regulation of transferase activity	0.0337077	YGR108W,YGR109C,YMR199W,YPL256C,YPR119W	GO:0051338
cellular component organization	0.034834	YAR007C,YBL003C,YBR010W,YBR088C,YCL024W,YDL003W,YDR097C,YDR113C,YDR146C,YDR225W,YDR507C,YGL021W,YGR108W,YKL113C,YLR190W,YML034W,YMR001C,YMR032W,YMR215W,YNL327W,YOL090W,YOR025W,YPL127C,YPR119W	GO:0016043
gene silencing	0.0356643	YBL003C,YBR088C,YDR225W,YOL090W,YOR025W,YPL127C	GO:0016458
DNA replication	0.0400057	YAR007C,YBR088C,YDL003W,YER070W,YGR109C,YKL113C	GO:0006260
single-organism process	0.0428251	YAR007C,YBL003C,YBR010W,YBR088C,YBR092C,YCL024W,YDL003W,YDR097C,YDR113C,YDR146C,YDR225W,YDR507C,YER001W,YER070W,YGL021W,YGR108W,YGR109C,YIL140W,YKL113C,YKR013W,YLR190W,YML027W,YML034W,YMR001C,YMR032W,YMR199W,YNL327W,YOL090W,YOR025W,YOR315W,YPL127C,YPL256C,YPR119W	GO:0044699
cell cycle phase transition	0.042886	YDR146C,YGR108W,YGR109C,YML027W,YMR001C,YPR119W	GO:0044770
regulation of macromolecule metabolic process	0.0430913	YBL003C,YBR088C,YDR097C,YDR146C,YDR225W,YGR108W,YGR109C,YLR183C,YML027W,YMR199W,YOL090W,YOR025W,YOR315W,YPL127C,YPL256C,YPR119W	GO:0060255
regulation of phosphorylation	0.0431384	YGR108W,YGR109C,YMR199W,YPL256C,YPR119W	GO:0042325
mitotic cell cycle phase transition	0.0432985	YDR146C,YGR108W,YGR109C,YML027W,YMR001C,YPR119W	GO:0044772
negative regulation of nucleobase-containing compound metabolic process	0.0449849	YBL003C,YBR088C,YDR097C,YDR225W,YML027W,YOL090W,YOR025W,YPL127C	GO:0045934
mismatch repair	0.0450037	YBR088C,YDR097C,YOL090W	GO:0006298
response to stress	0.0453364	YAR007C,YBL003C,YBR010W,YBR088C,YDL003W,YDR097C,YDR113C,YDR225W,YGL021W,YKL113C,YLR183C,YMR032W,YOL090W	GO:0006950
reciprocal meiotic recombination	0.0457998	YAR007C,YDR097C,YMR001C,YOL090W	GO:0007131
reciprocal DNA recombination	0.0457998	YAR007C,YDR097C,YMR001C,YOL090W	GO:0035825
negative regulation of organelle organization	0.0467644	YGR108W,YMR001C,YMR032W,YOL090W,YPL127C,YPR119W	GO:0010639
GO CC
nuclear nucleosome	0.000115978	YBL003C,YBR010W,YDR225W,YPL127C	GO:0000788
nucleosome	0.000225014	YBL003C,YBR010W,YDR225W,YPL127C	GO:0000786
cellular bud	0.000573352	YCL024W,YDR507C,YIL140W,YLR190W,YMR001C,YMR032W,YNL327W,YOL007C,YPR119W	GO:0005933
cellular bud neck	0.00062774	YCL024W,YDR507C,YIL140W,YLR190W,YMR001C,YMR032W,YOL007C,YPR119W	GO:0005935
nuclear chromosome	0.000666487	YAR007C,YBL003C,YBR010W,YDL003W,YDR097C,YDR225W,YLR183C,YML027W,YOL090W,YPL127C	GO:0000228
DNA packaging complex	0.000706552	YBL003C,YBR010W,YDR225W,YPL127C	GO:0044815
chromosome	0.00126432	YAR007C,YBL003C,YBR010W,YBR088C,YDL003W,YDR097C,YDR225W,YLR183C,YML027W,YML034W,YOL090W,YPL127C	GO:0005694
replication fork	0.00221931	YAR007C,YBL003C,YBR010W,YBR088C,YDR225W	GO:0005657
protein-DNA complex	0.00252947	YAR007C,YBL003C,YBR010W,YDR225W,YPL127C	GO:0032993
MutSalpha complex	0.0032457	YDR097C,YOL090W	GO:0032301
nuclear chromatin	0.00521528	YBL003C,YBR010W,YDR225W,YLR183C,YML027W,YPL127C	GO:0000790
site of polarized growth	0.00606553	YCL024W,YDR507C,YIL140W,YLR190W,YMR001C,YMR032W,YOL007C,YPR119W	GO:0030427
nuclear chromosome part	0.00639098	YAR007C,YBL003C,YBR010W,YDL003W,YDR225W,YLR183C,YML027W,YPL127C	GO:0044454
nuclear replication fork	0.00642398	YAR007C,YBL003C,YBR010W,YDR225W	GO:0043596
septin ring	0.00670561	YCL024W,YIL140W,YMR032W	GO:0005940
non-membrane-bounded organelle	0.00682434	YAR007C,YBL003C,YBR010W,YBR088C,YCL024W,YDL003W,YDR097C,YDR113C,YDR225W,YIL140W,YKL113C,YLR183C,YML027W,YML034W,YMR001C,YMR032W,YOL090W,YPL127C,YPR119W	GO:0043228
intracellular non-membrane-bounded organelle	0.00682434	YAR007C,YBL003C,YBR010W,YBR088C,YCL024W,YDL003W,YDR097C,YDR113C,YDR225W,YIL140W,YKL113C,YLR183C,YML027W,YML034W,YMR001C,YMR032W,YOL090W,YPL127C,YPR119W	GO:0043232
chromatin	0.00858155	YBL003C,YBR010W,YDR225W,YLR183C,YML027W,YPL127C	GO:0000785
chromosomal part	0.00881142	YAR007C,YBL003C,YBR010W,YBR088C,YDL003W,YDR225W,YLR183C,YML027W,YML034W,YPL127C	GO:0044427
septin cytoskeleton	0.0164997	YCL024W,YIL140W,YMR032W	GO:0032156
replication fork protection complex	0.0177861	YBL003C,YBR010W,YDR225W	GO:0031298
nucleus	0.0183095	YAR007C,YBL003C,YBR010W,YBR088C,YDL003W,YDR097C,YDR113C,YDR146C,YDR225W,YER070W,YGR108W,YGR109C,YKL113C,YLR183C,YML027W,YML034W,YMR001C,YMR199W,YOL090W,YOR025W,YOR315W,YPL127C,YPL256C,YPR119W	GO:0005634
mismatch repair complex	0.0386583	YDR097C,YOL090W	GO:0032300
GO MF
cyclin-dependent protein serine/threonine kinase regulator activity	0.0020576	YGR108W,YGR109C,YMR199W,YPL256C,YPR119W	GO:0016538
kinase regulator activity	0.0233402	YGR108W,YGR109C,YMR199W,YPL256C,YPR119W	GO:0019207
protein kinase regulator activity	0.0292623	YGR108W,YGR109C,YMR199W,YPL256C,YPR119W	GO:0019887

## Sheet: B
Title	P-value	Genes	PMID
Clustering time-varying gene expression profiles using scale-space signals.	9.74342e-24	YAR007C,YBL003C,YBR010W,YBR088C,YDL003W,YDR097C,YDR113C,YDR146C,YDR225W,YER001W,YER070W,YGR108W,YGR109C,YKL113C,YMR001C,YMR199W,YNL327W,YOL090W,YPL256C,YPR119W	16452778
Serial regulation of transcriptional regulators in the yeast cell cycle.	6.14172e-17	YBL003C,YBR010W,YDL003W,YDR146C,YDR225W,YDR507C,YER001W,YER070W,YGL021W,YGR109C,YKL113C,YMR199W,YNL327W,YPL127C,YPL256C,YPR119W	11572776
Identification of a core set of signature cell cycle genes whose relative order of time to peak expression is conserved across species.	6.33522e-12	YAR007C,YBL003C,YBR010W,YDL003W,YDR097C,YDR146C,YER070W,YMR001C,YMR032W,YPL256C	22135306
Identification of sparsely distributed clusters of cis-regulatory elements in sets of co-expressed genes.	3.71115e-10	YDR146C,YGL021W,YGR108W,YLR190W,YML034W,YMR001C,YMR032W,YOR025W,YPR119W	15155858
Computational reconstruction of transcriptional regulatory modules of the yeast cell cycle.	4.16824e-10	YBR010W,YDR146C,YDR225W,YDR507C,YER001W,YER070W,YGR109C,YKL113C,YLR190W,YML027W,YMR199W,YPR119W	17010188
Regulation of cell cycle-dependent gene expression in yeast.	3.49264e-09	YBL003C,YBR010W,YBR088C,YDR146C,YDR225W,YER070W,YMR199W,YPL256C	2201678
Mechanistic insights into aging, cell-cycle progression, and stress response.	3.49264e-09	YDR113C,YDR146C,YER070W,YGL021W,YGR108W,YMR001C,YPL256C,YPR119W	22675309
Cell cycle regulated gene expression in yeasts.	4.97928e-09	YBL003C,YBR010W,YDR146C,YDR225W,YER070W,YGR108W,YML027W,YMR001C,YPR119W	21310294
Periodic transcription: a cycle within a cycle.	5.17425e-09	YDR146C,YGR108W,YGR109C,YML027W,YMR001C,YMR199W,YPL256C,YPR119W	12526763
Deterministic and stochastic models of genetic regulatory networks.	6.07999e-09	YDR146C,YGR108W,YGR109C,YMR199W,YPL256C,YPR119W	19897099
Localization of proteins that are coordinately expressed with Cln2 during the cell cycle.	6.44952e-09	YAR007C,YBR088C,YCL024W,YDL003W,YIL140W,YLR183C,YML027W,YOL007C	15282802
High functional overlap between MluI cell-cycle box binding factor and Swi4/6 cell-cycle box binding factor in the G1/S transcriptional program in Saccharomyces cerevisiae.	6.44952e-09	YBL003C,YDR146C,YER070W,YKL113C,YLR183C,YML027W,YPL256C,YPR119W	15965243
Combining boolean method with delay times for determining behaviors of biological networks.	6.46869e-09	YDR113C,YDR146C,YGR108W,YGR109C,YMR199W,YPL256C,YPR119W	19963634
Virtual mutagenesis of the yeast cyclins genetic network reveals complex dynamics of transcriptional control networks.	1.18845e-08	YDR146C,YDR507C,YGR108W,YGR109C,YMR199W,YPL256C,YPR119W	21541341
Genomic binding sites of the yeast cell-cycle transcription factors SBF and MBF.	2.47706e-08	YBL003C,YDR507C,YER070W,YGR108W,YGR109C,YKL113C,YMR199W,YOL007C,YPL256C,YPR119W	11206552
Measurement variation determines the gene network topology reconstructed from experimental data: a case study of the yeast cyclin network.	3.48143e-08	YDR146C,YDR507C,YGR108W,YGR109C,YMR199W,YPL256C,YPR119W	20511392
Top-down network analysis to drive bottom-up modeling of physiological processes.	4.14611e-08	YDR113C,YDR146C,YGR108W,YGR109C,YMR001C,YMR199W,YPL256C,YPR119W	23641868
Stable stochastic dynamics in yeast cell cycle.	4.28001e-08	YDR146C,YGR108W,YGR109C,YMR199W,YPL256C,YPR119W	17704157
Quantifying and analyzing the network basis of genetic complexity.	4.28001e-08	YDR146C,YGR108W,YGR109C,YMR199W,YPL256C,YPR119W	22792055
Modular logical modelling of the budding yeast cell cycle.	5.61122e-08	YDR113C,YDR146C,YGR108W,YGR109C,YMR199W,YPL256C,YPR119W	19763337
Comparative analysis of cell cycle regulated genes in eukaryotes.	7.11971e-08	YBL003C,YBR010W,YCL024W,YDL003W,YDR097C,YDR146C,YDR225W,YMR032W	16362914
Scalable steady state analysis of boolean biological regulatory networks.	1.06698e-07	YDR146C,YGR108W,YGR109C,YMR199W,YPL256C,YPR119W	19956604
Superstability of the yeast cell-cycle dynamics: Ensuring causality in the presence of biochemical stochasticity.	1.69474e-07	YDR146C,YGR108W,YGR109C,YMR199W,YPL256C,YPR119W	17204290
Identifying targets for intervention by analyzing basins of attraction.	1.69474e-07	YDR146C,YGR108W,YGR109C,YMR199W,YPL256C,YPR119W	21121062
In vivo robustness analysis of cell division cycle genes in Saccharomyces cerevisiae.	2.39203e-07	YDR113C,YDR146C,YGR108W,YGR109C,YMR199W,YPL256C,YPR119W	16839182
Dissection of Cdk1-cyclin complexes in vivo.	2.39203e-07	YDR146C,YDR507C,YGR108W,YGR109C,YMR199W,YPL256C,YPR119W	24019491
New insights into cyclins, CDKs, and cell cycle control.	2.48549e-07	YDR146C,YGR108W,YGR109C,YMR199W,YPL256C,YPR119W	15840440
Function constrains network architecture and dynamics: a case study on the yeast cell cycle Boolean network.	2.48549e-07	YDR146C,YGR108W,YGR109C,YMR199W,YPL256C,YPR119W	17677098
Robust dynamics in minimal hybrid models of genetic networks.	3.25218e-07	YGR108W,YGR109C,YMR199W,YPL256C,YPR119W	20921006
Process-based network decomposition reveals backbone motif structure.	3.29922e-07	YDR146C,YGR108W,YGR109C,YMR199W,YPL256C,YPR119W	20498084
An integrated framework to model cellular phenotype as a component of biochemical networks.	3.29922e-07	YDR146C,YGR108W,YGR109C,YMR199W,YPL256C,YPR119W	22190923
Linking DNA replication checkpoint to MBF cell-cycle transcription reveals a distinct class of G1/S genes.	6.19902e-07	YDL003W,YDR225W,YER001W,YER070W,YLR183C,YOL007C,YPL127C,YPL256C	22333912
Mechanisms that help the yeast cell cycle clock tick: G2 cyclins transcriptionally activate G2 cyclins and repress G1 cyclins.	6.8486e-07	YGR108W,YGR109C,YMR199W,YPL256C,YPR119W	8402888
Transcriptional analysis of the Candida albicans cell cycle.	8.93741e-07	YAR007C,YBR088C,YDR097C,YER070W,YML027W,YMR001C,YMR032W,YOL090W	19477921
Discovering Time-Lagged Rules from Microarray Data using Gene Profile Classifiers.	1.18108e-06	YDR146C,YGR108W,YGR109C,YMR199W,YPL256C,YPR119W	21524308
Cyclin/Cdk complexes: their involvement in cell cycle progression and mitotic division.	1.25095e-06	YGR108W,YGR109C,YMR199W,YPL256C,YPR119W	11732181
Positive feedback of G1 cyclins ensures coherent cell cycle entry.	1.25095e-06	YAR007C,YKL113C,YMR199W,YPL256C,YPR119W	18633409
CLB5 and CLB6, a new pair of B cyclins involved in DNA replication in Saccharomyces cerevisiae.	1.25095e-06	YGR108W,YGR109C,YMR199W,YPL256C,YPR119W	8319908
Control of the yeast cell cycle by the Cdc28 protein kinase.	1.25095e-06	YGR108W,YGR109C,YMR199W,YPL256C,YPR119W	8507488
Driving the cell cycle through metabolism.	1.47199e-06	YDR146C,YER070W,YGR108W,YGR109C,YMR199W,YOR025W,YPL256C,YPR119W	22578140
Targets of the cyclin-dependent kinase Cdk1.	1.86043e-06	YDR097C,YDR113C,YDR146C,YDR507C,YIL140W,YLR183C,YLR190W,YML027W,YML034W,YMR001C,YOR315W	14574415
A statistical method to incorporate biological knowledge for generating testable novel gene regulatory interactions from microarray experiments.	1.86185e-06	YAR007C,YBL003C,YBR010W,YCL024W,YDR225W,YER001W	17727721
Evidence that a free-running oscillator drives G1 events in the budding yeast cell cycle.	1.91299e-06	YGR108W,YGR109C,YMR199W,YPL256C,YPR119W	10517640
Histone h3 exerts a key function in mitotic checkpoint control.	1.91299e-06	YBL003C,YBR010W,YDL003W,YDR113C,YDR225W	19917722
DNA damage checkpoint inactivation: Adaptation and recovery.	1.95066e-06	YAR007C,YBL003C,YBR010W,YDR113C,YDR225W,YMR199W,YPL256C	19464963
Overexpression limits of fission yeast cell-cycle regulators in vivo and in silico.	2.89e-06	YDR113C,YGR108W,YGR109C,YMR199W,YPL256C,YPR119W	22146300
Global control of cell-cycle transcription by coupled CDK and network oscillators.	2.98925e-06	YER070W,YGR108W,YGR109C,YPL256C,YPR119W	18463633
The anaphase-promoting complex works together with the SCF complex for proteolysis of the S-phase cyclin Clb6 during the transition from G1 to S phase.	2.98925e-06	YDR113C,YGR109C,YMR199W,YPL256C,YPR119W	26994663
Cyclins and the wiring of the yeast cell cycle.	2.98925e-06	YGR108W,YGR109C,YMR199W,YPL256C,YPR119W	9123966
Discovery of candidate KEN-box motifs using cell cycle keyword enrichment combined with native disorder prediction and motif conservation.	3.97756e-06	YDR113C,YDR146C,YMR001C,YPR119W	18184688
A cyclin B homolog in S. cerevisiae: chronic activation of the Cdc28 protein kinase by cyclin prevents exit from mitosis.	3.97756e-06	YDR146C,YGR108W,YMR199W,YPR119W	1849458
The single Cdk1-G1 cyclin of Cryptococcus neoformans is not essential for cell cycle progression, but plays important roles in the proper commitment to DNA synthesis and bud emergence in this yeast.	3.97756e-06	YGR108W,YMR199W,YPL256C,YPR119W	20528951
Mismatch repair, but not heteroduplex rejection, is temporally coupled to DNA replication.	3.97756e-06	YDR097C,YGR109C,YOL090W,YPR119W	22194578
Two yeast forkhead genes regulate the cell cycle and pseudohyphal growth.	4.21227e-06	YDR146C,YGR108W,YML034W,YMR001C,YPR119W	10894548
Regulation of the eukaryotic cell cycle: molecular antagonism, hysteresis, and irreversible transitions.	4.21227e-06	YGR108W,YGR109C,YMR199W,YPL256C,YPR119W	11371178
Multiple levels of cyclin specificity in cell-cycle control.	4.21227e-06	YGR108W,YGR109C,YMR199W,YPL256C,YPR119W	17245415
SnapShot: cell-cycle regulators I.	6.07804e-06	YGR108W,YGR109C,YMR199W,YPL256C,YPR119W	19013283
Cyclin-dependent kinases are regulators and effectors of oscillations driven by a transcription factor network.	6.07804e-06	YGR108W,YGR109C,YML027W,YOR315W,YPL256C	22306294
Cyclin-dependent kinases: engines, clocks, and microprocessors.	6.07804e-06	YGR108W,YGR109C,YMR199W,YPL256C,YPR119W	9442875
Sic1 as a timer of Clb cyclin waves in the yeast cell cycle--design principle of not just an inhibitor.	6.16421e-06	YDR146C,YGR108W,YGR109C,YMR199W,YPL256C,YPR119W	22356687
Kinetic analysis of a molecular model of the budding yeast cell cycle.	8.63673e-06	YGR108W,YGR109C,YMR199W,YPL256C,YPR119W	10637314
The septins function in G1 pathways that influence the pattern of cell growth in budding yeast.	8.63673e-06	YDR507C,YGR108W,YMR199W,YPL256C,YPR119W	18431499
Linking cell cycle to histone modifications: SBF and H2B monoubiquitination machinery and cell-cycle regulation of H3K79 dimethylation.	8.63673e-06	YBR010W,YGR109C,YMR199W,YPL127C,YPL256C	19682934
Development of a yeast-based assay system for monitoring microsatellite instability.	9.2884e-06	YBR088C,YDR097C,YKL113C,YOL090W	10418148
Mcm1 is required to coordinate G2-specific transcription in Saccharomyces cerevisiae.	9.2884e-06	YDR146C,YGR108W,YMR001C,YPR119W	7565744
High-resolution timing of cell cycle-regulated gene expression.	1.47975e-05	YBL003C,YBR010W,YDR146C,YGR108W,YPL127C,YPL256C	17827275
Cell cycle-regulated transcription: effectively using a genomics toolbox.	1.47975e-05	YDR146C,YGR108W,YGR109C,YML027W,YMR199W,YPR119W	24906306
DNA damage checkpoint maintains CDH1 in an active state to inhibit anaphase progression.	1.58474e-05	YDL003W,YDR113C,YGR108W,YMR001C,YPR119W	19853567
Cell cycle regulators interact with pathways that modulate microtubule stability in Saccharomyces cerevisiae.	1.58474e-05	YGR108W,YGR109C,YMR199W,YPL256C,YPR119W	22037179
Mitotic CDKs control the metaphase-anaphase transition and trigger spindle elongation.	1.9743e-05	YDL003W,YDR113C,YGR108W,YPR119W	18519644
Morphogenesis in the yeast cell cycle: regulation by Cdc28 and cyclins.	1.9743e-05	YGR108W,YMR199W,YPL256C,YPR119W	8449978
Combining microarrays and biological knowledge for estimating gene networks via Bayesian networks.	2.31896e-05	YDR146C,YGR108W,YMR001C,YNL327W,YPL256C,YPR119W	16452784
Cell-cycle-regulatory elements and the control of cell differentiation in the budding yeast.	2.75354e-05	YGR108W,YGR109C,YMR199W,YPL256C,YPR119W	12938175
The DNA-damage signature in Saccharomyces cerevisiae is associated with single-strand breaks in DNA.	3.5297e-05	YAR007C,YBL003C,YBR010W,YBR088C,YBR092C,YDR225W,YGR108W,YPL256C	17163986
Domain organization at the centromere and neocentromere.	3.56031e-05	YBL003C,YDL003W,YDR113C,YDR225W,YMR001C	11702777
Multi-step control of spindle pole body duplication by cyclin-dependent kinase.	3.6236e-05	YGR108W,YGR109C,YPL256C,YPR119W	11146624
Whi3, a Developmental Regulator of Budding Yeast, Binds a Large Set of mRNAs Functionally Related to the Endoplasmic Reticulum.	3.6236e-05	YGR109C,YML027W,YPL256C,YPR119W	18667435
Closing the cell cycle circle in yeast: G2 cyclin proteolysis initiated at mitosis persists until the activation of G1 cyclins in the next cycle.	3.6236e-05	YGR108W,YMR199W,YPL256C,YPR119W	8020094
Meiosis: how to create a specialized cell cycle.	4.41995e-05	YDL003W,YDR113C,YGR109C,YMR199W,YPL256C	11698195
Cks1 Enhances Transcription Efficiency at the GAL1 Locus by Linking the Paf1 Complex to the 19S Proteasome.	4.41995e-05	YBR010W,YGR108W,YMR199W,YPL256C,YPR119W	23825181
New weakly expressed cell cycle-regulated genes in yeast.	4.48557e-05	YDR146C,YLR183C,YLR190W,YML027W,YMR003W,YMR215W,YOL007C	16278933
The checkpoint transcriptional response: make sure to turn it off once you are satisfied.	5.20072e-05	YDL003W,YDR225W,YER001W,YLR183C,YOL007C,YPL127C	22895177
Eukaryotic DNA mismatch repair.	5.97028e-05	YAR007C,YBR088C,YDR097C,YKL113C,YOL090W	10072354
The FACT chromatin modulator: genetic and structure/function relationships.	5.97028e-05	YBL003C,YBR010W,YDR225W,YMR199W,YPL256C	15284894
An overview of Cdk1-controlled targets and processes.	5.98441e-05	YDR113C,YDR146C,YGR109C,YMR001C,YMR199W,YPL256C,YPR119W	20465793
G1-phase and B-type cyclins exclude the DNA-replication factor Mcm4 from the nucleus.	6.02317e-05	YGR108W,YMR199W,YPL256C,YPR119W	10559985
exo1-Dependent mutator mutations: model system for studying functional interactions in mismatch repair.	6.02317e-05	YBR088C,YDR097C,YER070W,YOL090W	11438669
Molecular biology. Nucleosomes help guide yeast gene activity.	6.02317e-05	YBL003C,YBR010W,YDR225W,YPL127C	15961637
Brownian dynamics simulation of directional sliding of histone octamers caused by DNA bending.	6.02317e-05	YBL003C,YBR010W,YDR225W,YPL127C	16802969
Quantitative profiling of histone post-translational modifications by stable isotope labeling.	6.02317e-05	YBL003C,YBR010W,YDR225W,YPL127C	17309842
Intrinsic histone-DNA interactions are not the major determinant of nucleosome positions in vivo.	6.02317e-05	YBL003C,YBR010W,YDR225W,YPL127C	19620965
Nucleosome positioning--what do we really know?	6.02317e-05	YBL003C,YBR010W,YDR225W,YPL127C	19795076
Nucleosome positioning by genomic excluding-energy barriers.	6.02317e-05	YBL003C,YBR010W,YDR225W,YPL127C	20018700
The DNA sequence-dependence of nucleosome positioning in vivo and in vitro.	6.02317e-05	YBL003C,YBR010W,YDR225W,YPL127C	20232928
Nucleosome sequence preferences influence in vivo nucleosome organization.	6.02317e-05	YBL003C,YBR010W,YDR225W,YPL127C	20683473
Cdk1 Modulation Ensures the Coordination of Cell-Cycle Events during the Switch from Meiotic Prophase to Mitosis.	6.02317e-05	YGR108W,YMR199W,YPL256C,YPR119W	23871241
Synthesis of yeast histones in the cell cycle.	6.02317e-05	YBL003C,YBR010W,YDR225W,YPL127C	778847
Transcription factors important for starting the cell cycle in yeast.	6.02317e-05	YGR108W,YMR199W,YPL256C,YPR119W	8103939
Phosphorylation of the cohesin subunit Scc1 by Polo/Cdc5 kinase regulates sister chromatid separation in yeast.	7.79681e-05	YDL003W,YDR113C,YMR001C	11371343
Transfer of the MSH2.MSH6 complex from proliferating cell nuclear antigen to mispaired bases in DNA.	7.79681e-05	YBR088C,YDR097C,YOL090W	12435741
Cell wall construction in Saccharomyces cerevisiae.	7.83632e-05	YDR225W,YER001W,YMR215W,YNL327W,YPL256C,YPR119W	16498706
The function and properties of the Azf1 transcriptional regulator change with growth conditions in Saccharomyces cerevisiae.	7.84894e-05	YDR146C,YKR013W,YLR183C,YMR199W,YMR215W,YNL327W,YOL007C	16467472
Stochastic simulation for the inference of transcriptional control network of yeast cyclins genes.	8.09288e-05	YDR146C,YDR507C,YGR109C,YMR199W,YPR119W	22589416
Phosphorylation of histone variant regions in chromatin: unlocking the linker?	8.28449e-05	YBL003C,YBR010W,YDR225W,YPL127C	11467741
Reversible histone modifications and the chromosome cell cycle.	8.28449e-05	YBL003C,YBR010W,YDR225W,YPL127C	1312335
Repair of UV lesions in nucleosomes - intrinsic properties and remodeling.	8.28449e-05	YBL003C,YBR010W,YDR225W,YPL127C	15925550
A thermodynamic model for nap1-histone interactions.	8.28449e-05	YBL003C,YBR010W,YDR225W,YPL127C	18728017
The mitotic Clb cyclins are required to alleviate HIR-mediated repression of the yeast histone genes at the G1/S transition.	8.28449e-05	YBL003C,YDR225W,YGR108W,YPR119W	21978826
Subnucleosomal structures and nucleosome asymmetry across a genome.	8.28449e-05	YBL003C,YBR010W,YDR225W,YPL127C	25480300
Switching transcription on and off during the yeast cell cycle: Cln/Cdc28 kinases activate bound transcription factor SBF (Swi4/Swi6) at start, whereas Clb/Cdc28 kinases displace it from the promoter in G2.	8.28449e-05	YGR108W,YMR199W,YPL256C,YPR119W	8566747
G2 cyclins are required for the degradation of G1 cyclins in yeast.	8.28449e-05	YGR108W,YMR199W,YPL256C,YPR119W	8918881
The major architects of chromatin: architectural proteins in bacteria, archaea and eukaryotes.	0.000114654	YBL003C,YBR010W,YDR225W,YPL127C	19037758
Nucleosome patterning evolution: steady aim despite moving targets.	0.000114654	YBL003C,YBR010W,YDR225W,YPL127C	20461077
Multifunctional Ebselen drug functions through the activation of DNA damage response and alterations in nuclear proteins.	0.000114654	YBL003C,YBR010W,YDR225W,YER070W	22027221
Design principles of the yeast g1/s switch.	0.000114654	YDR146C,YGR109C,YMR199W,YPL256C	24130459
Pathway network inference from gene expression data.	0.000114654	YAR007C,YBR088C,YDL003W,YGR109C	25032889
Determination of Temporal Order among the Components of an Oscillatory System.	0.000114654	YBL003C,YDL003W,YGR108W,YMR001C	26151635
Recipes and mechanisms of cellular reprogramming: a case study on budding yeast Saccharomyces cerevisiae.	0.00013927	YDR113C,YMR001C,YMR199W,YPL256C,YPR119W	21486480
Estimating gene networks from gene expression data by combining Bayesian network model with promoter element detection.	0.000161275	YDR146C,YGL021W,YMR032W,YPR119W	14534194
Comprehensive profiling of histone modifications using a label-free approach and its applications in determining structure-function relationships.	0.000161275	YBL003C,YBR010W,YDR225W,YOR025W	18671409
Involvement of a chromatin remodeling complex in damage tolerance during DNA replication.	0.000161275	YBL003C,YBR010W,YBR088C,YDR225W	19855395
Computational modelling of mitotic exit in budding yeast: the role of separase and Cdc14 endocycles.	0.000161275	YDR113C,YDR146C,YMR001C,YPR119W	21288956
Ergodic sets as cell phenotype of budding yeast cell cycle.	0.000161275	YDR146C,YMR199W,YPL256C,YPR119W	23049686
Coordination of Chromatid Separation and Spindle Elongation by Antagonistic Activities of Mitotic and S-Phase CDKs.	0.000161275	YDL003W,YDR113C,YGR109C,YPR119W	23468650
Sok2 regulates yeast pseudohyphal differentiation via a transcription factor cascade that regulates cell-cell adhesion.	0.000220962	YDR146C,YGR108W,YNL327W,YPR119W	11046133
Ime2p and Cdc28p: co-pilots driving meiotic development.	0.000220962	YGR108W,YGR109C,YMR199W,YPL256C	15258924
Interplay of transcriptional and proteolytic regulation in driving robust cell cycle progression.	0.000220962	YDR113C,YDR146C,YMR199W,YPR119W	22237794
Spatially distinct functions of Clb2 in the DNA damage response.	0.000220962	YGR108W,YMR199W,YPL256C,YPR119W	24300211
Regulation of the Histone Deacetylase Hst3 by Cyclin-dependent Kinases and the Ubiquitin Ligase SCFCdc4.	0.000220962	YBR010W,YDR113C,YOR025W,YPR119W	24648511
The anaphase-promoting complex is required in G1 arrested yeast cells to inhibit B-type cyclin accumulation and to prevent uncontrolled entry into S-phase.	0.000220962	YGR109C,YMR199W,YPL256C,YPR119W	9224769
Morphogenesis and the cell cycle.	0.000227783	YGR108W,YIL140W,YMR001C,YMR199W,YPL256C,YPR119W	22219508
Regulating DNA replication in eukarya.	0.000249468	YGR108W,YGR109C,YMR199W,YPL256C,YPR119W	23838438
Cell cycle regulation of DNA replication.	0.00025025	YAR007C,YBR088C,YER070W,YGR108W,YGR109C,YPR119W	17630848
Saccharomyces cerevisiae pol30 (proliferating cell nuclear antigen) mutations impair replication fidelity and mismatch repair.	0.000252793	YBR088C,YDR097C,YOL090W	10523669
Functional interaction of proliferating cell nuclear antigen with MSH2-MSH6 and MSH2-MSH3 complexes.	0.000252793	YBR088C,YDR097C,YOL090W	11005803
Proliferating cell nuclear antigen and Msh2p-Msh6p interact to form an active mispair recognition complex.	0.000252793	YBR088C,YDR097C,YOL090W	11062484
The yeast mitotic cyclin Clb2 cannot substitute for S phase cyclins in replication origin firing.	0.000252793	YGR108W,YGR109C,YPR119W	11263495
Isolation and characterization of new proliferating cell nuclear antigen (POL30) mutator mutants that are defective in DNA mismatch repair.	0.000252793	YBR088C,YDR097C,YOL090W	12215524
Assaying the spindle checkpoint in the budding yeast Saccharomyces cerevisiae.	0.000252793	YDL003W,YDR113C,YPR119W	15187260
The N terminus of Saccharomyces cerevisiae Msh6 is an unstructured tether to PCNA.	0.000252793	YBR088C,YDR097C,YOL090W	17531814
Distinctive sequence patterns in metazoan and yeast nucleosomes: implications for linker histone binding to AT-rich and methylated DNA.	0.000252793	YBL003C,YDR225W,YPL127C	19282449
G1 regulation and checkpoints operating around START in fission yeast.	0.000252793	YMR199W,YPL256C,YPR119W	7575489
Chromatin modifications and chromatin remodeling during DNA repair in budding yeast.	0.000261477	YAR007C,YBL003C,YDR225W,YER070W,YOL090W	23602331
Discrimination between stable and dynamic components of protein complexes by means of quantitative proteomics.	0.000269422	YGR108W,YMR199W,YPL256C,YPR119W	18563728
Logical modelling of cell cycle control in eukaryotes: a comparative study.	0.000269422	YGR109C,YMR199W,YPL256C,YPR119W	19763341
Balancing eukaryotic replication asymmetry with replication fidelity.	0.000269422	YBR088C,YDR097C,YKL113C,YOL090W	21862387
Meiotic prophase requires proteolysis of M phase regulators mediated by the meiosis-specific APC/CAma1.	0.000269422	YDR113C,YGR108W,YMR001C,YPR119W	23101628
Dual function of the NDR-kinase Dbf2 in the regulation of the F-BAR protein Hof1 during cytokinesis.	0.000269422	YCL024W,YDR507C,YMR032W,YNL327W	23447700
Activation of Saccharomyces cerevisiae Mlh1-Pms1 Endonuclease in a Reconstituted Mismatch Repair System.	0.000269422	YAR007C,YBR088C,YDR097C,YOL090W	26170454
Faithful after break-up: suppression of chromosomal translocations.	0.000345738	YAR007C,YBL003C,YDL003W,YDR225W,YKL113C	19547915
Polarization of cell growth in yeast. I. Establishment and maintenance of polarity states.	0.000347431	YCL024W,YDR507C,YGR108W,YMR199W,YPL256C,YPR119W	10639324
Functional connection between the Clb5 cyclin, the protein kinase C pathway and the Swi4 transcription factor in Saccharomyces cerevisiae.	0.000348971	YGR108W,YGR109C,YPL256C,YPR119W	16118191
The Zds proteins control entry into mitosis and target protein phosphatase 2A to the Cdc25 phosphatase.	0.000348971	YDR507C,YMR199W,YPL256C,YPR119W	21119008
Endogenous DNA replication stress results in expansion of dNTP pools and a mutator phenotype.	0.000348971	YBL003C,YBR088C,YDR225W,YER070W	22234187
The conserved bromo-adjacent homology domain of yeast Orc1 functions in the selection of DNA replication origins within chromatin.	0.000448644	YBL003C,YBR010W,YDR225W,YPL127C	20595233
Direct interplay among histones, histone chaperones, and a chromatin boundary protein in the control of histone gene expression.	0.000448644	YBL003C,YBR010W,YDR225W,YOR025W	22907759
Integrative analysis of cell cycle control in budding yeast.	0.000532971	YDR113C,YDR146C,YPL256C,YPR119W	15169868
Mad3/BubR1 phosphorylation during spindle checkpoint activation depends on both Polo and Aurora kinases in budding yeast.	0.000532971	YGR108W,YGR109C,YMR001C,YPR119W	15970700
Visualization of eukaryotic DNA mismatch repair reveals distinct recognition and repair intermediates.	0.000532971	YAR007C,YBR088C,YDR097C,YOL090W	22118461
SIR-nucleosome interactions: Structure-function relationships in yeast silent chromatin.	0.000532971	YBL003C,YBR010W,YDR225W,YOR025W	23791651
Chromosome separation and exit from mitosis in budding yeast: dependence on growth revealed by cAMP-mediated inhibition.	0.0005375	YDR113C,YMR001C,YPR119W	10413604
Recovery of the yeast cell cycle from heat shock-induced G(1) arrest involves a positive regulation of G(1) cyclin expression by the S phase cyclin Clb5.	0.0005375	YGR109C,YMR199W,YPL256C	10446197
MSH-MLH complexes formed at a DNA mismatch are disrupted by the PCNA sliding clamp.	0.0005375	YBR088C,YDR097C,YOL090W	11237611
Genetic dissection of the yeast 26S proteasome: cell cycle defects caused by the Deltarpn9 mutation.	0.0005375	YDL003W,YDR113C,YPR119W	11295494
Evidence for preferential mismatch repair of lagging strand DNA replication errors in yeast.	0.0005375	YBR088C,YDR097C,YOL090W	12725731
Role of proliferating cell nuclear antigen interactions in the mismatch repair-dependent processing of mitotic and meiotic recombination intermediates in yeast.	0.0005375	YBR088C,YDR097C,YOL090W	18245822
The Dot1 Histone Methyltransferase and the Rad9 Checkpoint Adaptor Contribute to Cohesin-Dependent Double-Strand Break Repair by Sister Chromatid Recombination in Saccharomyces cerevisiae.	0.0005375	YBL003C,YDL003W,YDR225W	19332880
Multiple factors insulate Msh2-Msh6 mismatch repair activity from defects in Msh2 domain I.	0.0005375	YDR097C,YKL113C,YOL090W	21726567
Transformation with oligonucleotides creating clustered changes in the yeast genome.	0.0005375	YDR097C,YKL113C,YOL090W	22916177
Msh2-msh3 interferes with okazaki fragment processing to promote trinucleotide repeat expansions.	0.0005375	YDR097C,YKL113C,YOL090W	22938864
A new pair of B-type cyclins from Saccharomyces cerevisiae that function early in the cell cycle.	0.0005375	YGR108W,YGR109C,YPR119W	8253070
Cla4p, a Saccharomyces cerevisiae Cdc42p-activated kinase involved in cytokinesis, is activated at mitosis.	0.0005375	YDR507C,YMR199W,YPL256C	9271384
Isolation and characterization of new alleles of the cyclin-dependent kinase gene CDC28 with cyclin-specific functional and biochemical defects.	0.0005375	YMR199W,YPL256C,YPR119W	9418876
Interrogating protein interaction networks through structural biology.	0.000604936	YGR108W,YGR109C,YMR199W,YPL256C,YPR119W	11972061
The Rts1 regulatory subunit of protein phosphatase 2A is required for control of G1 cyclin transcription and nutrient modulation of cell size.	0.000663242	YDR507C,YER070W,YMR199W,YPL256C	19911052
Ubiquitin ligase trapping identifies an SCF(Saf1) pathway targeting unprocessed vacuolar/lysosomal proteins.	0.000855882	YDR146C,YMR199W,YOR025W,YOR315W,YPL256C	24389104
Chromosome segregation in budding yeast: sister chromatid cohesion and related mechanisms.	0.000859244	YDL003W,YDR113C,YGR108W,YGR109C,YMR001C,YPR119W	24395824
Cell cycle regulation of homologous recombination in Saccharomyces cerevisiae.	0.000865262	YBR088C,YDR146C,YGR109C,YMR199W,YPL256C	24483249
Chaperone control of the activity and specificity of the histone H3 acetyltransferase Rtt109.	0.000907641	YBL003C,YBR010W,YDR225W,YOR025W	18458063
The pentose phosphate pathway is a metabolic redox sensor and regulates transcription during the antioxidant response.	0.000907641	YBL003C,YBR010W,YDR225W,YPL127C	21348809
A mathematical model of mitotic exit in budding yeast: the role of polo kinase.	0.000907641	YDR113C,YGR108W,YMR001C,YPR119W	22383977
Depletion of Cellular Iron by Curcumin Leads to Alteration in Histone Acetylation and Degradation of Sml1p in Saccharomyces cerevisiae.	0.000907641	YBL003C,YBR010W,YDR225W,YER070W	23520547
NDD1, a high-dosage suppressor of cdc28-1N, is essential for expression of a subset of late-S-phase-specific genes in Saccharomyces cerevisiae.	0.000950173	YDR146C,YGR108W,YPR119W	10207056
Control of the DNA damage checkpoint by chk1 and rad53 protein kinases through distinct mechanisms.	0.000950173	YDR113C,YMR001C,YPR119W	10550056
Yeast Hct1 recognizes the mitotic cyclin Clb2 and other substrates of the ubiquitin ligase APC.	0.000950173	YDR113C,YMR001C,YPR119W	11566880
CLB5: a novel B cyclin from budding yeast with a role in S phase.	0.000950173	YMR199W,YPL256C,YPR119W	1387626
Cyclin-B homologs in Saccharomyces cerevisiae function in S phase and in G2.	0.000950173	YGR108W,YMR199W,YPR119W	1427070
Amplification of histone genes by circular chromosome formation in Saccharomyces cerevisiae.	0.000950173	YBL003C,YBR010W,YDR225W	17066037
Systems biology: On the cell cycle and its switches.	0.000950173	YDR113C,YMR199W,YPL256C	18633407
From bacteria to plants: A compendium of mismatch repair assays.	0.000950173	YBR088C,YDR097C,YOL090W	19622396
Potential and flux landscapes quantify the stability and robustness of budding yeast cell cycle network.	0.000950173	YMR199W,YPL256C,YPR119W	20393126
Hierarchical signature clustering for time series microarray data.	0.000950173	YBL003C,YDR225W,YPL127C	21431546
Combinatorial patterns of histone modifications in Saccharomyces cerevisiae.	0.000950173	YBL003C,YBR010W,YDR225W	21815215
Fluorescence strategies for high-throughput quantification of protein interactions.	0.000950173	YBL003C,YDR225W,YPL127C	22121211
The Eukaryotic Mismatch Recognition Complexes Track with the Replisome during DNA Synthesis.	0.000950173	YBR088C,YDR097C,YOL090W	26684201
Mutations in RAD27 define a potential link between G1 cyclins and DNA replication.	0.000950173	YKL113C,YMR199W,YPL256C	7623823
Negative regulation of G1 and G2 by S-phase cyclins of Saccharomyces cerevisiae.	0.000950173	YGR109C,YPL256C,YPR119W	7651421
Role of a ubiquitin-conjugating enzyme in degradation of S- and M-phase cyclins.	0.000950173	YGR108W,YGR109C,YPR119W	7800043
Evidence for involvement of yeast proliferating cell nuclear antigen in DNA mismatch repair.	0.000950173	YBR088C,YDR097C,YOL090W	8910404
The Polo-like kinase Cdc5p and the WD-repeat protein Cdc20p/fizzy are regulators and substrates of the anaphase promoting complex in Saccharomyces cerevisiae.	0.000950173	YDR113C,YMR001C,YPR119W	9482731
The Polo-related kinase Cdc5 activates and is destroyed by the mitotic cyclin destruction machinery in S. cerevisiae.	0.000950173	YDR113C,YMR001C,YPR119W	9560342
CLB5-dependent activation of late replication origins in S. cerevisiae.	0.000950173	YGR108W,YGR109C,YPR119W	9734354
Yeast G1 cyclins are unstable in G1 phase.	0.000950173	YGR108W,YMR199W,YPL256C	9738503
Replication errors: cha(lle)nging the genome.	0.000950173	YBR088C,YDR097C,YOL090W	9822589
A Role for H2B Ubiquitylation in DNA Replication.	0.00109532	YAR007C,YBR088C,YMR199W,YPL256C	23103252
Reconstitution of long and short patch mismatch repair reactions using Saccharomyces cerevisiae proteins.	0.00109532	YAR007C,YBR088C,YDR097C,YOL090W	24187148
Analysis of cellular responses to aflatoxin B(1) in yeast expressing human cytochrome P450 1A2 using cDNA microarrays.	0.00112368	YBR010W,YDR225W,YGL021W,YKR013W,YLR190W,YNL327W,YPL256C	16122766
Chromosome instability in yeast and its implications to the study of human cancer.	0.00127853	YDL003W,YGR108W,YGR109C,YMR001C,YPR119W	17981694
Asymmetric functional divergence of duplicate genes in yeast.	0.00130831	YGR109C,YKL113C,YOR025W,YPR119W	12270902
A global requirement for the HIR complex in the assembly of chromatin.	0.00130831	YBL003C,YBR010W,YBR088C,YDR225W	24459729
Functional characterization of rpn3 uncovers a distinct 19S proteasomal subunit requirement for ubiquitin-dependent proteolysis of cell cycle regulatory proteins in budding yeast.	0.00138995	YDR113C,YPL256C,YPR119W	10490625
The regulation of Clb5 kinase activity by mating factor.	0.00138995	YGR109C,YMR199W,YPL256C	10987145
A novel function of Saccharomyces cerevisiae CDC5 in cytokinesis.	0.00138995	YMR001C,YMR032W,YPR119W	11157974
DNA mismatch repair and mutation avoidance pathways.	0.00138995	YBR088C,YDR097C,YOL090W	11920679
The Saccharomyces cerevisiae RNase mitochondrial RNA processing is critical for cell cycle progression at the end of mitosis.	0.00138995	YGR108W,YMR001C,YPR119W	12136008
Cell cycle activation of the Swi6p transcription factor is linked to nucleocytoplasmic shuttling.	0.00138995	YER001W,YMR199W,YPL256C	12697814
Preferential binding of the histone (H3-H4)2 tetramer by NAP1 is mediated by the amino-terminal histone tails.	0.00138995	YBL003C,YBR010W,YDR225W	12928440
Phosphorylation by cyclin B-Cdk underlies release of mitotic exit activator Cdc14 from the nucleolus.	0.00138995	YGR108W,YMR001C,YPR119W	15273393
Acetylation in histone H3 globular domain regulates gene expression in yeast.	0.00138995	YBL003C,YBR010W,YDR225W	15882620
Contributions of low molecule number and chromosomal positioning to stochastic gene expression.	0.00138995	YDR146C,YPL256C,YPR119W	16086016
Histones in functional diversification. Core histone variants.	0.00138995	YBL003C,YBR010W,YDR225W	16218948
Polo kinase controls cell-cycle-dependent transcription by targeting a coactivator protein.	0.00138995	YDR146C,YMR001C,YPR119W	17122856
DNA damage leaves its mark on chromatin.	0.00138995	YBL003C,YBR010W,YDR225W	17703111
Activation of the G2/M-Specific Gene CLB2 Requires Multiple Cell Cycle Signals.	0.00138995	YDR146C,YMR199W,YPR119W	17908798
The spindle checkpoint: assays for the analysis of spindle checkpoint arrest and recovery.	0.00138995	YDL003W,YDR113C,YPR119W	19475393
A nucleosome surface formed by histone H4, H2A, and H3 residues is needed for proper histone H3 Lys36 methylation, histone acetylation, and repression of cryptic transcription.	0.00138995	YBL003C,YBR010W,YDR225W	20139424
The INO80 ATP-dependent chromatin remodeling complex is a nucleosome spacing factor.	0.00138995	YBL003C,YBR010W,YDR225W	21135121
A cascade of histone modifications induces chromatin condensation in mitosis.	0.00138995	YBL003C,YBR010W,YDR225W	24385627
PCNA and Msh2-Msh6 Activate an Mlh1-Pms1 Endonuclease Pathway Required for Exo1-Independent Mismatch Repair.	0.00138995	YBR088C,YDR097C,YOL090W	24981171
Evidence That the DNA Mismatch Repair System Removes 1-Nucleotide Okazaki Fragment Flaps.	0.00138995	YDR097C,YKL113C,YOL090W	26224637
Patterns of Gene Conversion in Duplicated Yeast Histones Suggest Strong Selection on a Coadapted Macromolecular Complex.	0.00138995	YBL003C,YBR010W,YDR225W	26560339
The Saccharomyces cerevisiae Start-specific transcription factor Swi4 interacts through the ankyrin repeats with the mitotic Clb2/Cdc28 kinase and through its conserved carboxy terminus with Swi6.	0.00138995	YMR199W,YPL256C,YPR119W	8649372
Clb5-associated kinase activity is required early in the spindle pathway for correct preanaphase nuclear positioning in Saccharomyces cerevisiae.	0.00138995	YGR108W,YGR109C,YPR119W	9763426
Cell cycle- and Cln2p-Cdc28p-dependent phosphorylation of the yeast Ste20p protein kinase.	0.00138995	YMR199W,YPL256C,YPR119W	9774429
Regulation of Cdc28 cyclin-dependent protein kinase activity during the cell cycle of the yeast Saccharomyces cerevisiae.	0.00138995	YGR108W,YGR109C,YPR119W	9841670
Characterization of the repeat-tract instability and mutator phenotypes conferred by a Tn3 insertion in RFC1, the large subunit of the yeast clamp loader.	0.00138995	YBR088C,YKL113C,YOL090W	9927446
Identification of a yeast transcription factor IID subunit, TSG2/TAF48.	0.00139155	YBL003C,YDR225W,YPL256C,YPR119W	10751405
Restriction of histone gene transcription to S phase by phosphorylation of a chromatin boundary protein.	0.00139155	YDR225W,YGR109C,YMR199W,YPL256C	22156209
The FEAR network.	0.00162399	YDR146C,YGR108W,YMR001C,YPR119W	20064401
What makes the engine hum: Rad6, a cell cycle supercharger.	0.00162399	YBR088C,YGR109C,YMR199W,YPL256C	22214660
Multisite phosphorylation networks as signal processors for Cdk1.	0.00162399	YDR146C,YML027W,YPL256C,YPR119W	24186061
Topology and control of the cell-cycle-regulated transcriptional circuitry.	0.00162399	YDR146C,YML027W,YPL256C,YPR119W	24395825
Mitotic exit and separation of mother and daughter cells.	0.0016452	YDR113C,YDR146C,YMR001C,YMR032W,YNL327W	23212898
Histone chaperones, histone acetylation, and the fluidity of the chromogenome.	0.00164985	YBL003C,YBR010W,YDR225W,YPL127C	20432449
A reversible histone h3 acetylation cooperates with mismatch repair and replicative polymerases in maintaining genome stability.	0.00164985	YBR010W,YDR097C,YOL090W,YOR025W	24204308
Controlling the end of the cell cycle.	0.00187964	YDR113C,YDR146C,YMR001C,YPR119W	10679389
Endonuclease activities of MutLa and its homologs in DNA mismatch repair.	0.00187964	YAR007C,YBR088C,YDR097C,YOL090W	26719141
Posttranslational modifications of repair factors and histones in the cellular response to stalled replication forks.	0.00192812	YAR007C,YBL003C,YBR010W,YBR088C,YDR225W,YOR025W	19482523
Twenty-five years of the nucleosome, fundamental particle of the eukaryote chromosome.	0.00194023	YBL003C,YBR010W,YDR225W	10458604
In vivo cross-linking and immunoprecipitation for studying dynamic Protein:DNA associations in a chromatin environment.	0.00194023	YBL003C,YBR010W,YDR225W	10579938
Conservation and function of a potential substrate-binding domain in the yeast Clb5 B-type cyclin.	0.00194023	YGR108W,YGR109C,YPR119W	10848604
Destabilization of nucleosomes by an unusual DNA conformation adopted by poly(dA) small middle dotpoly(dT) tracts in vivo.	0.00194023	YBL003C,YBR010W,YDR225W	10880448
The forkhead protein Fkh2 is a component of the yeast cell cycle transcription factor SFF.	0.00194023	YDR146C,YPL256C,YPR119W	10899128
Dynamics of histone acetylation in Saccharomyces cerevisiae.	0.00194023	YBL003C,YBR010W,YDR225W	11327883
Early expressed Clb proteins allow accumulation of mitotic cyclin by inactivating proteolytic machinery during S phase.	0.00194023	YMR199W,YPL256C,YPR119W	11438663
Polo-like kinase Cdc5 promotes chiasmata formation and cosegregation of sister centromeres at meiosis I.	0.00194023	YDR113C,YGR108W,YMR001C	12717442
Sin mutations alter inherent nucleosome mobility.	0.00194023	YBL003C,YBR010W,YDR225W	14726954
Yeast differentiation using histone promoter sequences.	0.00194023	YBL003C,YBR010W,YDR225W	15059209
Global nucleosome distribution and the regulation of transcription in yeast.	0.00194023	YBL003C,YBR010W,YDR225W	15461807
Control of cell cycle progression by the stress-activated Hog1 MAPK.	0.00194023	YMR199W,YPL256C,YPR119W	15613849
Sensitivity to phosphonoacetic acid: a new phenotype to probe DNA polymerase delta in Saccharomyces cerevisiae.	0.00194023	YDR097C,YKL113C,YOL090W	15802517
The hydrophobicity of the H3 histone fold differs from the hydrophobicity of the other three folds.	0.00194023	YBL003C,YBR010W,YDR225W	15871046
Multiple independent evolutionary solutions to core histone gene regulation.	0.00194023	YBL003C,YBR010W,YDR225W	17184543
Global analysis of functional surfaces of core histones with comprehensive point mutants.	0.00194023	YBL003C,YBR010W,YDR225W	17212652
Nucleosome positioning signals in genomic DNA.	0.00194023	YBL003C,YBR010W,YDR225W	17620451
Functional evolution of cyclin-dependent kinases.	0.00194023	YGR108W,YGR109C,YPR119W	19145493
HistoneHits: A database for histone mutations and their phenotypes.	0.00194023	YBL003C,YBR010W,YDR225W	19218532
Identification of cis-Regulatory Elements in Gene Co-expression Networks Using A-GLAM.	0.00194023	YBL003C,YBR010W,YDR225W	19381547
Implications of the nucleosome code in regulatory variation, adaptation and evolution.	0.00194023	YBL003C,YBR010W,YDR225W	19597338
A statistical thermodynamic approach for predicting the sequence-dependent nucleosome positioning along genomes.	0.00194023	YBL003C,YBR010W,YDR225W	19598227
Histone H2BK123 monoubiquitination is the critical determinant for H3K4 and H3K79 trimethylation by COMPASS and Dot1.	0.00194023	YBL003C,YBR010W,YDR225W	19667127
New insights into two distinct nucleosome distributions: comparison of cross-platform positioning datasets in the yeast genome.	0.00194023	YBL003C,YBR010W,YDR225W	20078849
Requirements and reasons for effective inhibition of the anaphase promoting complex activator CDH1.	0.00194023	YDR113C,YMR001C,YPR119W	20089834
Relaxation dynamics of nucleosomal DNA.	0.00194023	YBL003C,YBR010W,YDR225W	20145808
Dynamic changes in histone acetylation regulate origins of DNA replication.	0.00194023	YBL003C,YBR010W,YDR225W	20228802
Nucleosome positioning, nucleosome spacing and the nucleosome code.	0.00194023	YBL003C,YBR010W,YDR225W	20232933
Identifying the combinatorial effects of histone modifications by association rule mining in yeast.	0.00194023	YBL003C,YBR010W,YDR225W	21037963
Sic1 plays a role in timing and oscillatory behaviour of B-type cyclins.	0.00194023	YGR108W,YGR109C,YPR119W	21963604
Determination of histone acetylation status by chromatin immunoprecipitation.	0.00194023	YBL003C,YBR010W,YDR225W	22113281
Mutagenesis of pairwise combinations of histone amino-terminal tails reveals functional redundancy in budding yeast.	0.00194023	YBL003C,YBR010W,YDR225W	22451923
Histone function in transcription.	0.00194023	YBL003C,YBR010W,YDR225W	2275823
Cohesin association to replication sites depends on rad50 and promotes fork restart.	0.00194023	YBL003C,YDL003W,YDR225W	22885006
Discovery of Histone Modification Crosstalk Networks by Stable Isotope Labeling of Amino Acids in Cell Culture Mass Spectrometry (SILAC MS).	0.00194023	YBL003C,YBR010W,YDR225W	23592332
Optimization and model reduction in the high dimensional parameter space of a budding yeast cell cycle model.	0.00194023	YDR113C,YPL256C,YPR119W	23809412
Telomeric repeats act as nucleosome-disfavouring sequences in vivo.	0.00194023	YBL003C,YBR010W,YDR225W	24174540
A highly conserved region within H2B is important for FACT to act on nucleosomes.	0.00194023	YBL003C,YBR010W,YDR225W	24248595
Flexibility in crosstalk between H2B ubiquitination and H3 methylation in vivo.	0.00194023	YBL003C,YBR010W,YDR225W	25141862
The Saccharomyces cerevisiae Dna2 can function as a sole nuclease in the processing of Okazaki fragments in DNA replication.	0.00194023	YAR007C,YBR088C,YKL113C	26175049
Nucleosome alterations caused by mutations at modifiable histone residues in Saccharomyces cerevisiae.	0.00194023	YBL003C,YBR010W,YDR225W	26498326
A Delicate Balance Between Repair and Replication Factors Regulates Recombination Between Divergent DNA Sequences in Saccharomyces cerevisiae.	0.00194023	YBR088C,YDR097C,YOL090W	26680658
Normal stoichiometry of histone dimer sets is necessary for high fidelity of mitotic chromosome transmission.	0.00194023	YBL003C,YBR010W,YDR225W	3510079
Large-scale isolation of a native deoxyribonucleohistone complex from baker's yeast.	0.00194023	YBL003C,YBR010W,YDR225W	364416
The histones of yeast. The isolation and partial structure of the core histones.	0.00194023	YBL003C,YBR010W,YDR225W	7002547
Genetic analysis of Cln/Cdc28 regulation of cell morphogenesis in budding yeast.	0.00194023	YDR507C,YMR199W,YPL256C	8262069
The regulation of euchromatin and heterochromatin by histones in yeast.	0.00194023	YBL003C,YBR010W,YDR225W	8655644
Global effects of DNA replication and DNA replication origin activity on eukaryotic gene expression.	0.00217621	YBL003C,YBR010W,YDR225W,YPL127C	19888207
Histone chaperones link histone nuclear import and chromatin assembly.	0.00217621	YBL003C,YBR010W,YDR225W,YPL127C	22015777
The SMC complexes, DNA and chromosome topology: right or knot?	0.00223516	YBL003C,YBR010W,YDL003W,YDR225W	21923481
Single-Cell Based Quantitative Assay of Chromosome Transmission Fidelity.	0.00223516	YAR007C,YDL003W,YGR109C,YPR119W	25823586
The many roles of the conserved eukaryotic Paf1 complex in regulating transcription, histone modifications, and disease states.	0.00230145	YBL003C,YBR010W,YDR225W,YMR199W,YPL256C	22982193
The bromodomain of Gcn5p interacts in vitro with specific residues in the N terminus of histone H4.	0.00233753	YBL003C,YBR010W,YDR225W	10074402
The nuclear actin-related protein of Saccharomyces cerevisiae, Act3p/Arp4, interacts with core histones.	0.00233753	YBL003C,YBR010W,YDR225W	10436015
Regulation of the APC and the exit from mitosis.	0.00233753	YDR113C,YMR001C,YPR119W	10559897
Identification and characterization of the genes encoding the core histones and histone variants of Neurospora crassa.	0.00233753	YBL003C,YBR010W,YDR225W	11901114
IBD2 encodes a novel component of the Bub2p-dependent spindle checkpoint in the budding yeast Saccharomyces cerevisiae.	0.00233753	YDR113C,YMR001C,YPR119W	12072457
Connecting the DOTs: covalent histone modifications and the formation of silent chromatin.	0.00233753	YBL003C,YBR010W,YDR225W	12142001
Gene silencing: trans-histone regulatory pathway in chromatin.	0.00233753	YBL003C,YBR010W,YDR225W	12152067
Mapping global histone acetylation patterns to gene expression.	0.00233753	YBL003C,YBR010W,YDR225W	15186774
Cell size at S phase initiation: an emergent property of the G1/S network.	0.00233753	YGR109C,YMR199W,YPL256C	17432928
Moving marks: Dynamic histone modifications in yeast.	0.00233753	YBL003C,YBR010W,YDR225W	17700858
Global dynamics of newly constructed oligonucleosomes of conventional and variant H2A.Z histone.	0.00233753	YBL003C,YBR010W,YDR225W	17996059
A comprehensive library of histone mutants identifies nucleosomal residues required for H3K4 methylation.	0.00233753	YBL003C,YBR010W,YDR225W	18622391
Transcription networks and cyclin/CDKs: the yin and yang of cell cycle oscillators.	0.00233753	YGR108W,YGR109C,YPR119W	18758238
Mitotic exit in the absence of separase activity.	0.00233753	YDL003W,YDR113C,YPR119W	19144818
Cdk1/Cdc28-dependent activation of the major triacylglycerol lipase Tgl4 in yeast links lipolysis to cell-cycle progression.	0.00233753	YGR109C,YMR199W,YPL256C	19150427
One-pot shotgun quantitative mass spectrometry characterization of histones.	0.00233753	YBL003C,YBR010W,YDR225W	19764812
Timing robustness in the budding and fission yeast cell cycles.	0.00233753	YDR146C,YPL256C,YPR119W	20126540
Adenovirus protein E4orf4 induces premature APCCdc20 activation in Saccharomyces cerevisiae by a protein phosphatase 2A-dependent mechanism.	0.00233753	YDL003W,YDR113C,YPR119W	20164229
Computational prediction of nucleosome positioning by calculating the relative fragment frequency index of nucleosomal sequences.	0.00233753	YBL003C,YBR010W,YDR225W	20206172
Novel trans-tail regulation of H2B ubiquitylation and H3K4 methylation by the N terminus of histone H2A.	0.00233753	YBL003C,YBR010W,YDR225W	20498280
Cell signaling and transcriptional regulation via histone phosphorylation.	0.00233753	YBL003C,YBR010W,YDR225W	21467136
Global analysis of core histones reveals nucleosomal surfaces required for chromosome bi-orientation.LID - 10.1038/emboj.2011.241 [doi]	0.00233753	YBL003C,YBR010W,YDR225W	21772248
Histone modification pattern evolution after yeast gene duplication.	0.00233753	YBL003C,YBR010W,YDR225W	22776110
Protein kinase C regulates late cell cycle-dependent gene expression.	0.00233753	YDR146C,YMR001C,YPR119W	22966207
Reconstitution of hemisomes on budding yeast centromeric DNA.	0.00233753	YBL003C,YBR010W,YDR225W	23620291
New insights into replication clamp unloading.	0.00233753	YBR088C,YKL113C,YOL090W	23688817
A comparison of in vitro nucleosome positioning mapped with chicken, frog and a variety of yeast core histones.	0.00233753	YBL003C,YBR010W,YDR225W	23871836
The N-terminal acetylation of Sir3 stabilizes its binding to the nucleosome core particle.	0.00233753	YBL003C,YBR010W,YDR225W	23934150
Heavy transcription of yeast genes correlates with differential loss of histone H2B relative to H4 and queued RNA polymerases.	0.00233753	YBL003C,YBR010W,YDR225W	25348398
The amino-terminal tails of histones H2A and H3 coordinate efficient base excision repair, DNA damage signaling and postreplication repair in Saccharomyces cerevisiae.	0.00233753	YBL003C,YBR010W,YDR225W	25897129
C-terminal acidic domain of histone chaperone human NAP1 is an efficient binding assistant for histone H2A-H2B, but not H3-H4.	0.00233753	YBL003C,YBR010W,YDR225W	26841755
Tunable ultrasensitivity: functional decoupling and biological insights.	0.00233753	YGR108W,YGR109C,YPR119W	26847155
Roles and regulation of Cln-Cdc28 kinases at the start of the cell cycle of Saccharomyces cerevisiae.	0.00233753	YMR199W,YPL256C,YPR119W	7588610
Mismatch repair in replication fidelity, genetic recombination, and cancer biology.	0.00233753	YDR097C,YKL113C,YOL090W	8811176
Assembly, remodeling, and histone binding capabilities of yeast nucleosome assembly protein 1.	0.00233753	YBL003C,YBR010W,YDR225W	9497395
The phosphatase Cdc14 triggers mitotic exit by reversal of Cdk-dependent phosphorylation.	0.00233753	YDR146C,YMR001C,YPR119W	9885559
Rephrasing anaphase: separase FEARs shugoshin.	0.002568	YDL003W,YDR113C,YMR001C,YPR119W	15703941
tRNA insulator function: Insight into inheritance of transcription states?	0.002568	YBL003C,YBR010W,YDR225W,YOR025W	20168086
Anti-cancer drug KP1019 modulates epigenetics and induces DNA damage response in Saccharomyces cerevisiae.	0.002568	YBL003C,YBR010W,YDR225W,YKL113C	24561198
Comparative analysis of cytokinesis in budding yeast, fission yeast and animal cells.	0.00281416	YGR108W,YIL140W,YMR001C,YMR032W,YPR119W	15380095
Testing a mathematical model of the yeast cell cycle.	0.00291773	YMR199W,YPL256C,YPR119W	11809822
A conserved RING finger protein required for histone H2B monoubiquitination and cell size control.	0.00291773	YBL003C,YBR010W,YDR225W	12535538
Ensuring the stability of the genome: DNA damage checkpoints.	0.00291773	YBR088C,YDR097C,YOL090W	12805771
Spt10-dependent transcriptional activation in Saccharomyces cerevisiae requires both the Spt10 acetyltransferase domain and Spt21.	0.00291773	YBL003C,YBR010W,YDR225W	14673149
Histone H2A and Spt10 cooperate to regulate induction and autoregulation of the CUP1 metallothionein.	0.00291773	YBL003C,YBR010W,YDR225W	15501826
DNA damage response pathway uses histone modification to assemble a double-strand break-specific cohesin domain.	0.00291773	YBL003C,YDL003W,YDR225W	15610741
Relative affinities of DNA sequences for the histone octamer depend strongly upon both the temperature and octamer concentration.	0.00291773	YBL003C,YBR010W,YDR225W	16245949
Conversion of a Replication Origin to a Silencer through a Pathway Shared by a Forkhead Transcription Factor and an S Phase Cyclin.	0.00291773	YGR108W,YGR109C,YPR119W	18045995
APC/C-Cdh1-mediated degradation of the Polo kinase Cdc5 promotes the return of Cdc14 into the nucleolus.	0.00291773	YDR113C,YMR001C,YPR119W	18172166
Single-molecule imaging of DNA curtains reveals intrinsic energy landscapes for nucleosome deposition.	0.00291773	YBL003C,YBR010W,YDR225W	19734899
Cse4 is part of an octameric nucleosome in budding yeast.	0.00291773	YBL003C,YBR010W,YDR225W	19782029
The 1.9A crystal structure of Prp20p from Saccharomyces cerevisiae and its binding properties to Gsp1p and histones.	0.00291773	YBL003C,YBR010W,YDR225W	21093592
Structural basis of silencing: Sir3 BAH domain in complex with a nucleosome at 3.0 A resolution.	0.00291773	YBL003C,YBR010W,YDR225W	22096199
Tight coevolution of proliferating cell nuclear antigen (PCNA)-partner interaction networks in fungi leads to interspecies network incompatibility.	0.00291773	YBR088C,YDR097C,YKL113C	22308326
The conformational flexibility of the C-terminus of histone H4 promotes histone octamer and nucleosome stability and yeast viability.	0.00291773	YBL003C,YBR010W,YDR225W	22541333
Structure of Actin-related protein 8 and its contribution to nucleosome binding.	0.00291773	YBL003C,YBR010W,YDR225W	22977180
Aneuploid yeast strains exhibit defects in cell growth and passage through START.	0.00291773	YER070W,YMR199W,YPL256C	23468524
Rap1 relocalization contributes to the chromatin-mediated gene expression profile and pace of cell senescence.	0.00291773	YBL003C,YBR010W,YDR225W	23756653
The FACT Histone Chaperone Guides Histone H4 Into Its Nucleosomal Conformation in Saccharomyces cerevisiae.	0.00291773	YBL003C,YBR010W,YDR225W	23833181
Histone chaperone-mediated nucleosome assembly process.	0.00291773	YBL003C,YBR010W,YDR225W	25611318
In Vivo Mapping of FACT-Histone Interactions Identifies a Role of Pob3 C-terminus in H2A-H2B Binding.	0.00291773	YBL003C,YBR010W,YDR225W	26414936
Nucleosome positioning, nucleotide excision repair and photoreactivation in Saccharomyces cerevisiae.	0.00291773	YBL003C,YBR010W,YDR225W	26429065
SPT10 and SPT21 are required for transcription of particular histone genes in Saccharomyces cerevisiae.	0.00291773	YBL003C,YBR010W,YDR225W	8035801
S-phase-promoting cyclin-dependent kinases prevent re-replication by inhibiting the transition of replication origins to a pre-replicative state.	0.00291773	YGR108W,YGR109C,YPR119W	8574583
Spindle pole body separation in Saccharomyces cerevisiae requires dephosphorylation of the tyrosine 19 residue of Cdc28.	0.00291773	YER070W,YMR199W,YPR119W	8887667
Regulation of transcription by proteins that control the cell cycle.	0.00291773	YGR108W,YGR109C,YPR119W	9296491
Predicting cell cycle regulated genes by causal interactions.	0.00292623	YDR146C,YER001W,YLR183C,YML027W	19688096
Co-evolution of transcriptional and post-translational cell-cycle regulation.	0.00303313	YAR007C,YBR088C,YDL003W,YDR113C,YER070W	17006448
Molecular networks and system-level properties.	0.00308442	YGR109C,YMR199W,YPL256C,YPR119W	19616593
Multiple pathways for suppression of mutants affecting G1-specific transcription in Saccharomyces cerevisiae.	0.00368442	YDR507C,YMR199W,YPL256C	15677747
Chromatin remodelling at a DNA double-strand break site in Saccharomyces cerevisiae.	0.00368442	YAR007C,YBL003C,YDR225W	16292314
Cell cycle and checkpoint regulation of histone H3 K56 acetylation by Hst3 and Hst4.	0.00368442	YBR010W,YGL021W,YOR025W	16818235
Genome-wide patterns of histone modifications in yeast.	0.00368442	YBL003C,YBR010W,YDR225W	16912715
Taking it off: regulation of H3 K56 acetylation by Hst3 and Hst4.	0.00368442	YBR010W,YGL021W,YOR025W	17106263
RSC mobilizes nucleosomes to improve accessibility of repair machinery to the damaged chromatin.	0.00368442	YBL003C,YBR010W,YDR225W	17178837
A dinoflagellate AAA family member rescues a conditional yeast G1/S phase cyclin mutant through increased CLB5 accumulation.	0.00368442	YGR109C,YMR199W,YPL256C	17573241
Sister chromatid cohesion: the cohesin cleavage model does not ring true.	0.00368442	YDL003W,YDR113C,YMR001C	17573771
Differential susceptibility of yeast S and M phase CDK complexes to inhibitory tyrosine phosphorylation.	0.00368442	YGR108W,YGR109C,YPR119W	17614281
Interplay of chromatin modifiers on a short basic patch of histone H4 tail defines the boundary of telomeric heterochromatin.	0.00368442	YBL003C,YBR010W,YDR225W	18158898
Histone chaperone specificity in Rtt109 activation.	0.00368442	YBL003C,YBR010W,YDR225W	19172749
B-cyclin/CDKs regulate mitotic spindle assembly by phosphorylating kinesins-5 in budding yeast.	0.00368442	YGR108W,YGR109C,YPR119W	20463882
S-phase cyclin-dependent kinases promote sister chromatid cohesion in budding yeast.	0.00368442	YDL003W,YDR113C,YGR109C	21518961
Constraint-based analysis of gene interactions using restricted boolean networks and time-series data.	0.00368442	YDR146C,YGR108W,YMR199W	21554763
Cdk1 promotes kinetochore bi-orientation and regulates Cdc20 expression during recovery from spindle checkpoint arrest.	0.00368442	YDR113C,YML027W,YPR119W	22056777
Separase Biosensor Reveals that Cohesin Cleavage Timing Depends on Phosphatase PP2A(Cdc55) Regulation.	0.00368442	YDL003W,YDR113C,YMR001C	22814605
Purification of a specific native genomic locus for proteomic analysis.	0.00368442	YBL003C,YBR010W,YDR225W	24030711
Phosphorylation and dephosphorylation regulate APC/C(Cdh1) substrate degradation.	0.00368442	YDR113C,YMR001C,YPR119W	26252546
Site specificity analysis of Piccolo NuA4-mediated acetylation for different histone complexes.	0.00368442	YBL003C,YBR010W,YDR225W	26420880
The B-type cyclin kinase inhibitor p40SIC1 controls the G1 to S transition in S. cerevisiae.	0.00368442	YGR108W,YGR109C,YMR199W	7954792
DNA Repair Mechanisms and the Bypass of DNA Damage in Saccharomyces cerevisiae.	0.00400301	YAR007C,YBR088C,YDR097C,YKL113C,YOL090W	23547164
Gross chromosomal rearrangements in Saccharomyces cerevisiae replication and recombination defective mutants.	0.00404297	YAR007C,YBR088C,YKL113C	10471504
Highly specific antibodies determine histone acetylation site usage in yeast heterochromatin and euchromatin.	0.00404297	YBL003C,YBR010W,YDR225W	11545749
Dependence of pre-mRNA introns on PRP17, a non-essential splicing factor: implications for efficient progression through cell cycle transitions.	0.00404297	YER070W,YMR199W,YPL256C	12711678
Two distinct mechanisms of chromatin interaction by the Isw2 chromatin remodeling complex in vivo.	0.00404297	YBL003C,YBR010W,YDR225W	16227570
Gene networks inference from expression data using a recurrent neuro-fuzzy approach.	0.00404297	YGR109C,YMR199W,YPL256C	17281324
Controlling histone methylation via trans-histone pathways.	0.00404297	YBL003C,YBR010W,YDR225W	18806472
Genome-wide views of chromatin structure.	0.00404297	YBL003C,YBR010W,YDR225W	19317649
Incorporating nucleosomes into thermodynamic models of transcription regulation.	0.00404297	YBL003C,YBR010W,YDR225W	19451592
yFACT induces global accessibility of nucleosomal DNA without H2A-H2B displacement.	0.00404297	YBL003C,YBR010W,YDR225W	19683499
The histone chaperone Nap1 promotes nucleosome assembly by eliminating nonnucleosomal histone DNA interactions.	0.00404297	YBL003C,YBR010W,YDR225W	20347425
Dot1-Dependent Histone H3K79 Methylation Promotes the Formation of Meiotic Double-Strand Breaks in the Absence of Histone H3K4 Methylation in Budding Yeast.	0.00404297	YBR010W,YGR108W,YMR001C	24797370
Regulation of cyclin-substrate docking by a g1 arrest signaling pathway and the cdk inhibitor far1.	0.00404297	YMR199W,YPL256C,YPR119W	24909323
Histones and histone modifications in perinuclear chromatin anchoring: from yeast to man.	0.00404297	YBL003C,YBR010W,YDR225W	26792937
Data for the identification of proteins and post-translational modifications of proteins associated to histones H3 and H4 in S. cerevisiae, using tandem affinity purification coupled with mass spectrometry.	0.00404297	YBL003C,YBR010W,YDR225W	26949727
The histone tails of the nucleosome.	0.00404297	YBL003C,YBR010W,YDR225W	9610403
A late mitotic regulatory network controlling cyclin destruction in Saccharomyces cerevisiae.	0.00404297	YDR113C,YMR001C,YPR119W	9763445
Stripped-down DNA repair in a highly reduced parasite.	0.00414142	YAR007C,YBR088C,YDR097C,YKL113C,YOL090W	17374165
Anaphase promoting complex-dependent degradation of transcriptional repressors Nrm1 and Yhp1 in Saccharomyces cerevisiae.	0.00424358	YER070W,YGR108W,YMR001C,YPR119W	21562221
'Saccharomyces cerevisiae MSH2/6 complex interacts with Holliday junctions and facilitates their cleavage by phage resolution enzymes.	0.00448402	YDR097C,YOL090W	10066781
Mutator phenotypes of yeast strains heterozygous for mutations in the MSH2 gene.	0.00448402	YDR097C,YOL090W	10077621
Megabase chromatin domains involved in DNA double-strand breaks in vivo.	0.00448402	YBL003C,YDR225W	10477747
Biochemical characterization of the interaction between the Saccharomyces cerevisiae MSH2-MSH6 complex and mispaired bases in DNA.	0.00448402	YDR097C,YOL090W	10480869
Two modes of FEN1 binding to PCNA regulated by DNA.	0.00448402	YBR088C,YKL113C	10899134
The relationship between homology length and crossing over during the repair of a broken chromosome.	0.00448402	YDR097C,YOL090W	10924495
Mismatch recognition and DNA-dependent stimulation of the ATPase activity of hMutSalpha is abolished by a single mutation in the hMSH6 subunit.	0.00448402	YDR097C,YOL090W	10938287
An enhancer trap line associated with a D-class cyclin gene in Arabidopsis.	0.00448402	YMR199W,YPL256C	11115883
Asymmetric recognition of DNA local distortion. Structure-based functional studies of eukaryotic Msh2-Msh6.	0.00448402	YDR097C,YOL090W	11641390
Suppression of Saccharomyces cerevisiae rad27 null mutant phenotypes by the 5' nuclease domain of Escherichia coli DNA polymerase I.	0.00448402	YBR088C,YKL113C	12228807
Evidence for sequential action of two ATPase active sites in yeast Msh2-Msh6.	0.00448402	YDR097C,YOL090W	12509278
Mismatch recognition-coupled stabilization of Msh2-Msh6 in an ATP-bound state at the initiation of DNA repair.	0.00448402	YDR097C,YOL090W	12820877
Specific inhibition of Elm1 kinase activity reveals functions required for early G1 events.	0.00448402	YMR199W,YPL256C	12917352
Polo-like kinase 1 in the life and death of cancer cells.	0.00448402	YDL003W,YMR001C	12963832
Effect of 8-oxoguanine on transcription elongation by T7 RNA polymerase and mammalian RNA polymerase II.	0.00448402	YDR097C,YOL090W	15084310
Amplitude control of cell-cycle waves by nuclear import.	0.00448402	YPL256C,YPR119W	15107861
Mutations in the nucleotide-binding domain of MutS homologs uncouple cell death from cell survival.	0.00448402	YDR097C,YOL090W	15177182
Superiority of network motifs over optimal networks and an application to the revelation of gene network evolution.	0.00448402	YMR001C,YPL256C	15377501
Bifurcation analysis of a model of the budding yeast cell cycle.	0.00448402	YPL256C,YPR119W	15446975
Contribution of Msh2 and Msh6 subunits to the asymmetric ATPase and DNA mismatch binding activities of Saccharomyces cerevisiae Msh2-Msh6 mismatch repair protein.	0.00448402	YDR097C,YOL090W	16214425
Detection of high-affinity and sliding clamp modes for MSH2-MSH6 by single-molecule unzipping force analysis.	0.00448402	YDR097C,YOL090W	16337600
Inhibition of Msh6 ATPase activity by mispaired DNA induces a Msh2(ATP)-Msh6(ATP) state capable of hydrolysis-independent movement along DNA.	0.00448402	YDR097C,YOL090W	16600868
&amp;gamma;H2AX and its role in DNA double-strand break repair.	0.00448402	YBL003C,YDR225W	16936829
Uncovering genetic relationships using small molecules that selectively target yeast cell cycle mutants.	0.00448402	YMR199W,YPL256C	17461973
Dynamic basis for one-dimensional DNA scanning by the mismatch repair complex Msh2-Msh6.	0.00448402	YDR097C,YOL090W	17996701
The contribution of the budding yeast histone H2A C-terminal tail to DNA-damage responses.	0.00448402	YBL003C,YDR225W	18031258
TIRF(ing) reveals Msh2-Msh6 surfing on DNA.	0.00448402	YDR097C,YOL090W	18059451
Partial reconstitution of DNA large loop repair with purified proteins from Saccharomyces cerevisiae.	0.00448402	YBR088C,YKL113C	18628298
Small molecule induction of MSH2-dependent cell death suggests a vital role of mismatch repair proteins in cell death.	0.00448402	YDR097C,YOL090W	18955167
Measuring strand discontinuity-directed mismatch repair in yeast Saccharomyces cerevisiae by cell-free nuclear extracts.	0.00448402	YDR097C,YOL090W	19250969
Mechanism of cadmium-mediated inhibition of Msh2-Msh6 function in DNA mismatch repair.	0.00448402	YDR097C,YOL090W	19320425
The nucleotide binding dynamics of human MSH2-MSH3 are lesion dependent.	0.00448402	YDR097C,YOL090W	19377479
Saccharomyces cerevisiae Msh2-Msh6 DNA binding kinetics reveal a mechanism of targeting sites for DNA mismatch repair.	0.00448402	YDR097C,YOL090W	20080735
A general approach to the isolation of cell cycle-regulated genes in the budding yeast, Saccharomyces cerevisiae.	0.00448402	YER070W,YMR199W	2016745
Application of stopped-flow kinetics methods to investigate the mechanism of action of a DNA repair protein.LID - 1874 [pii]LID - 10.3791/1874 [doi]	0.00448402	YDR097C,YOL090W	20357752
Nucleotide sequence of the Saccharomyces cerevisiae CLN1 and CLN2 genes.	0.00448402	YMR199W,YPL256C	2197605
Structural, molecular and cellular functions of MSH2 and MSH6 during DNA mismatch repair, damage signaling and other noncanonical activities.	0.00448402	YDR097C,YOL090W	23391514
Evidence for DNA Cleavage Caused Directly by a transfer RNA-Targeting Toxin.	0.00448402	YBL003C,YDR225W	24069426
Evolution of histone 2A for chromatin compaction in eukaryotes.	0.00448402	YBL003C,YDR225W	24939988
Genome-wide analysis of the specificity and mechanisms of replication infidelity driven by imbalanced dNTP pools.	0.00448402	YER070W,YOL090W	26609135
Chromatin subunits from baker's yeast: isolation and partial characterization.	0.00448402	YBL003C,YDR225W	323847
Extraction of histones H2A, H3 and H4 from yeast nuclei. Measurement of the extent of yeast histone acetylation following one-dimensional gel electrophoresis.	0.00448402	YBL003C,YDR225W	6360213
Identification of a sequence responsible for periodic synthesis of yeast histone 2A mRNA.	0.00448402	YBL003C,YDR225W	6760202
Histone H2A subtypes associate interchangeably in vivo with histone H2B subtypes.	0.00448402	YBL003C,YDR225W	6760203
The two yeast histone H2A genes encode similar protein subtypes.	0.00448402	YBL003C,YDR225W	7041122
Structural studies on yeast nucleosomes.	0.00448402	YBL003C,YDR225W	7044501
cycMs3, a novel B-type alfalfa cyclin gene, is induced in the G0-to-G1 transition of the cell cycle.	0.00448402	YGR108W,YPR119W	7647566
Lagging strand DNA synthesis at the eukaryotic replication fork involves binding and stimulation of FEN-1 by proliferating cell nuclear antigen.	0.00448402	YBR088C,YKL113C	7673186
MSH6, a Saccharomyces cerevisiae protein that binds to mismatches as a heterodimer with MSH2.	0.00448402	YDR097C,YOL090W	8723353
Genetic and biochemical analysis of Msh2p-Msh6p: role of ATP hydrolysis and Msh2p-Msh6p subunit interactions in mismatch base pair recognition.	0.00448402	YDR097C,YOL090W	9111312
The CLN gene family: central regulators of cell cycle Start in budding yeast.	0.00448402	YMR199W,YPL256C	9552356
hMSH2 and hMSH6 play distinct roles in mismatch binding and contribute differently to the ATPase activity of hMutSalpha.	0.00448402	YDR097C,YOL090W	9564049
Mapping the polarity of changes that occur in interrupted CAG repeat tracts in yeast.	0.00448402	YKL113C,YOL090W	9671469
Control of division arrest and entry into meiosis by extracellular alkalisation in Saccharomyces cerevisiae.	0.00448402	YMR199W,YPL256C	9717236
The N-degron protein degradation strategy for investigating the function of essential genes: requirement for replication protein A and proliferating cell nuclear antigen proteins for nucleotide excision repair in yeast extracts.	0.00448402	YAR007C,YBR088C	9806417
Saccharomyces cerevisiae Msh2p and Msh6p ATPase activities are both required during mismatch repair.	0.00448402	YDR097C,YOL090W	9819445
Beyond the ABCs of CKC and SCC. Do centromeres orchestrate sister chromatid cohesion or vice versa?	0.00504589	YDL003W,YDR113C,YMR001C	11985612
A Tel1/MRX-dependent checkpoint inhibits the metaphase-to-anaphase transition after UV irradiation in the absence of Mec1.	0.00504589	YAR007C,YDR113C,YPR119W	15542824
Rtt106p is a histone chaperone involved in heterochromatin-mediated silencing.	0.00504589	YBR010W,YBR088C,YOL090W	16157874
Analysis of the proteins involved in the in vivo repair of base-base mismatches and four-base loops formed during meiotic recombination in the yeast Saccharomyces cerevisiae.	0.00504589	YDR097C,YKL113C,YOL090W	16702432
Histone demethylation by hydroxylation: chemistry in action.	0.00504589	YBL003C,YBR010W,YDR225W	17163647
Cyclin and cyclin-dependent kinase substrate requirements for preventing rereplication reveal the need for concomitant activation and inhibition.	0.00504589	YGR108W,YGR109C,YPR119W	17194775
Irreversibility of mitotic exit is the consequence of systems-level feedback.	0.00504589	YDR146C,YMR001C,YPR119W	19387440
Centromere identity: a challenge to be faced.	0.00504589	YBL003C,YBR010W,YDR225W	20585957
Cyclin-specific docking motifs promote phosphorylation of yeast signaling proteins by G1/S Cdk complexes.	0.00504589	YMR199W,YPL256C,YPR119W	21945277
Nucleocytosolic depletion of the energy metabolite acetyl-coenzyme a stimulates autophagy and prolongs lifespan.	0.00504589	YBL003C,YBR010W,YDR225W	24606900
Chromatin marks and machines, the missing nucleosome is a theme: gene regulation up and downstream.	0.00608328	YBL003C,YBR010W,YDR146C,YDR225W	15694334
ATP-dependent chromatin remodeling and histone acetyltransferases in 5-FU cytotoxicity in Saccharomyces cerevisiae.	0.00608328	YBR010W,YDR225W,YOR025W,YPL127C	23661467
Pds1 and Esp1 control both anaphase and mitotic exit in normal cells and after DNA damage.	0.00623845	YDR113C,YMR001C,YPR119W	10444592
Septin-dependent assembly of a cell cycle-regulatory module in Saccharomyces cerevisiae.	0.00623845	YCL024W,YDR507C,YPR119W	10805747
De novo nucleosome assembly: new pieces in an old puzzle.	0.00623845	YBL003C,YBR010W,YDR225W	10859162
Cell-cycle-dependent translational control.	0.00623845	YGR109C,YMR199W,YPL256C	11163145
Yeast ASF1 protein is required for cell cycle regulation of histone gene transcription.	0.00623845	YBL003C,YBR010W,YDR225W	11404324
Cdk1 triggers association of RNA polymerase to cell cycle promoters only after recruitment of the mediator by SBF.	0.00623845	YDR146C,YMR199W,YPL256C	11430824
Cln3 activates G1-specific transcription via phosphorylation of the SBF bound repressor Whi5.	0.00623845	YER070W,YMR199W,YPL256C	15210110
How cells coordinate growth and division.	0.00623845	YGR109C,YMR199W,YPL256C	15589139
Cell-cycle control of gene expression in budding and fission yeast.	0.00623845	YDR146C,YML027W,YMR199W	16285853
Nonhistone Scm3 and histones CenH3-H4 assemble the core of centromere-specific nucleosomes.	0.00623845	YBL003C,YBR010W,YDR225W	17574026
H2B ubiquitylation acts as a barrier to Ctk1 nucleosomal recruitment prior to removal by Ubp8 within a SAGA-related complex.	0.00623845	YBL003C,YBR010W,YDR225W	17643376
Global assessment of combinatorial post-translational modification of core histones in yeast using contemporary mass spectrometry. LYS4 trimethylation correlates with degree of acetylation on the same H3 tail.	0.00623845	YBL003C,YBR010W,YDR225W	17652096
Hst3 Is Regulated by Mec1-dependent Proteolysis and Controls the S Phase Checkpoint and Sister Chromatid Cohesion by Deacetylating Histone H3 at Lysine 56.	0.00623845	YBR010W,YDL003W,YOR025W	17977840
Integration of Global Signaling Pathways, cAMP-PKA, MAPK and TOR in the Regulation of FLO11.	0.00623845	YMR199W,YPL256C,YPR119W	18301741
Saccharomyces cerevisiae Yta7 Regulates Histone Gene Expression.	0.00623845	YBL003C,YBR010W,YDR225W	18493054
Reconstitution of heterochromatin-dependent transcriptional gene silencing.	0.00623845	YBL003C,YBR010W,YDR225W	19782027
Synthetic Lethal Genetic Interactions That Decrease Somatic Cell Proliferation in Caenorhabditis elegans Identify the Alternative RFCCTF18 as a Candidate Cancer Drug Target.	0.00623845	YDL003W,YDR113C,YKL113C	19846659
RNA Polymerase I Transcription Silences Noncoding RNAs at the Ribosomal DNA Locus in Saccharomyces cerevisiae.	0.00623845	YBL003C,YBR010W,YDR225W	20038608
Dynamics of Cdk1 Substrate Specificity during the Cell Cycle.	0.00623845	YLR183C,YPL256C,YPR119W	21658602
Activation-induced disruption of nucleosome position clusters on the coding regions of Gcn4-dependent genes extends into neighbouring genes.	0.00623845	YBL003C,YBR010W,YDR225W	21880600
Perfect and imperfect nucleosome positioning in yeast.	0.00623845	YBL003C,YBR010W,YDR225W	22306662
Ipl1/Aurora Kinase Suppresses S-CDK-Driven Spindle Formation during Prophase I to Ensure Chromosome Integrity during Meiosis.	0.00623845	YGR108W,YGR109C,YMR001C	24386320
A role for the budding yeast separase, esp1, in ty1 element retrotransposition.	0.00623845	YDL003W,YDR113C,YMR001C	25822502
Logic of the yeast metabolic cycle: temporal compartmentalization of cellular processes.	0.00691013	YDR507C,YER070W,YKR013W,YLR183C,YML027W,YPL256C	16254148
Proteolysis and the cell cycle: with this RING I do thee destroy.	0.00704959	YDR113C,YDR146C,YMR001C,YPR119W	10679394
Forkhead proteins control the outcome of transcription factor binding by antiactivation.	0.00704959	YBR010W,YDR146C,YNL327W,YPR119W	17898805
Eukaryotic replisome components cooperate to process histones during chromosome replication.	0.00704959	YBL003C,YBR010W,YDL003W,YDR225W	23499444
The role of actin in spindle orientation changes during the Saccharomyces cerevisiae cell cycle.	0.00735435	YGR108W,YGR109C,YPR119W	10477756
Complicated tails: histone modifications and the DNA damage response.	0.00735435	YBL003C,YBR010W,YDR225W	15989948
Oxygen metabolism and reactive oxygen species cause chromosomal rearrangements and cell death.	0.00735435	YDR097C,YKL113C,YOL090W	17535927
Distinct roles for SWR1 and INO80 chromatin remodeling complexes at chromosomal double-strand breaks.	0.00735435	YBL003C,YBR010W,YDR225W	17762868
Rad52 recruitment is DNA replication independent and regulated by Cdc28 and the Mec1 kinase.	0.00735435	YAR007C,YBR088C,YGR109C	19262568
Role of Inn1 and its interactions with Hof1 and Cyk3 in promoting cleavage furrow and septum formation in S. cerevisiae.	0.00735435	YDR507C,YMR001C,YMR032W	19528296
Direct Bre1-Paf1 Complex Interactions and RING Finger-independent Bre1-Rad6 Interactions Mediate Histone H2B Ubiquitylation in Yeast.	0.00735435	YBL003C,YBR010W,YDR225W	19531475
An alternative pathway for Okazaki fragment processing: resolution of fold-back flaps by Pif1 helicase.	0.00735435	YAR007C,YBR088C,YKL113C	20959454
Phosphorylation-dependent regulation of the F-BAR protein Hof1 during cytokinesis.	0.00735435	YMR001C,YMR032W,YPR119W	21498574
Cdc55 coordinates spindle assembly and chromosome disjunction during meiosis.	0.00735435	YDL003W,YDR113C,YGR108W	21690308
Effects of Perinuclear Chromosome Tethers in the Telomeric URA3/5FOA System Reflect Changes to Gene Silencing and not Nucleotide Metabolism.	0.00735435	YBR088C,YER070W,YML034W	22876257
Regulation of active genome integrity and expression by Rad26p.	0.00735435	YBL003C,YBR010W,YDR225W	25484185
Histone Chaperone Nap1 Is a Major Regulator of Histone H2A-H2B Dynamics at the Inducible GAL Locus.	0.00735435	YBL003C,YBR010W,YDR225W	26884462
Nucleosome Positioning in Saccharomyces cerevisiae.	0.00826439	YBL003C,YBR010W,YDR225W,YPL127C	21646431
Actomyosin ring driven cytokinesis in budding yeast.	0.00826439	YMR001C,YMR032W,YNL327W,YPR119W	26845196
Roles of the DNA mismatch repair and nucleotide excision repair proteins during meiosis.	0.00875898	YDR097C,YKL113C,YOL090W	10228557
Sister chromatid separation and chromosome re-duplication are regulated by different mechanisms in response to spindle damage.	0.00875898	YDR113C,YGR108W,YPR119W	10329618
Mismatch repair proteins and mitotic genome stability.	0.00875898	YDR097C,YKL113C,YOL090W	10915870
Mitotic checkpoints: from yeast to cancer.	0.00875898	YDL003W,YDR113C,YPR119W	11163156
Role of the Conserved Sir3-BAH Domain in Nucleosome Binding and Silent Chromatin Assembly.	0.00875898	YBL003C,YBR010W,YDR225W	18158899
Pif1 Helicase Lengthens Some Okazaki Fragment Flaps Necessitating Dna2 Nuclease/Helicase Action in the Two-nuclease Processing Pathway.	0.00875898	YAR007C,YBR088C,YKL113C	19605347
Interaction of transcriptional regulators with specific nucleosomes across the Saccharomyces genome.	0.00875898	YBL003C,YBR010W,YDR225W	19782036
Illuminating transcription pathways using fluorescent reporter genes and yeast functional genomics.	0.00875898	YBL003C,YBR010W,YDR225W	21326895
Oscillatory dynamics of cell cycle proteins in single yeast cells analyzed by imaging cytometry.	0.00875898	YMR199W,YPL256C,YPR119W	22046265
Staging a recovery from mitotic arrest: Unusual ways of Cdk1.	0.00875898	YDL003W,YML027W,YMR001C	22754627
Measurement and modeling of transcriptional noise in the cell cycle regulatory network.	0.00875898	YMR199W,YPL256C,YPR119W	24013422
Interplay between histone h3 lysine 56 deacetylation and chromatin modifiers in response to DNA damage.	0.00875898	YAR007C,YBR010W,YOR025W	25786853
Genetic Interactions Implicating Postreplicative Repair in Okazaki Fragment Processing.	0.00875898	YAR007C,YBR088C,YKL113C	26545110
The making and breaking of sister chromatid cohesion.	0.00881509	YDL003W,YDR113C,YMR001C	11511341
Histone chaperones: modulators of chromatin marks.	0.00881509	YBL003C,YBR010W,YDR225W	21362547
Chromatin remodelers Isw1 and Chd1 maintain chromatin structure during transcription by preventing histone exchange.	0.00962591	YBL003C,YBR010W,YDR225W,YPL127C	22922743
Functional analyses of chromatin modifications in yeast.	0.00972184	YBL003C,YBR010W,YDR225W,YOR025W	14979016
Chromatin and transcription in yeast.	0.0098273	YBL003C,YBR010W,YDR225W,YOR025W,YPL127C	22345607
A G1 cyclin is necessary for maintenance of filamentous growth in Candida albicans.	0.0098431	YMR199W,YPL256C	10330142
Homology search and choice of homologous partner during mitotic recombination.	0.0098431	YDR097C,YOL090W	10330153
A mutation in the MSH6 subunit of the Saccharomyces cerevisiae MSH2-MSH6 complex disrupts mismatch recognition.	0.0098431	YDR097C,YOL090W	10347163
Specialization and targeting of B-type cyclins.	0.0098431	YGR108W,YPR119W	10445023
MSH2 and MSH6 are required for removal of adenine misincorporated opposite 8-oxo-guanine in S. cerevisiae.	0.0098431	YDR097C,YOL090W	10518225
Germ-line msh6 mutations in colorectal cancer families.	0.0098431	YDR097C,YOL090W	10537275
Cell cycle mechanisms of sister chromatid separation; roles of Cut1/separin and Cut2/securin.	0.0098431	YDL003W,YDR113C	10651900
Histone H2A.Z has a conserved function that is distinct from that of the major H2A sequence variants.	0.0098431	YBL003C,YDR225W	11000274
S-phase cyclins are required for a stable arrest at metaphase.	0.0098431	YDR113C,YGR109C	11137013
Mismatch repair blocks expansions of interrupted trinucleotide repeats in yeast.	0.0098431	YDR097C,YOL090W	11163222
Identification of a mutant DNA polymerase delta in Saccharomyces cerevisiae with an antimutator phenotype for frameshift mutations.	0.0098431	YDR097C,YOL090W	11333228
Dominant Saccharomyces cerevisiae msh6 mutations cause increased mispair binding and decreased dissociation from mispairs by Msh2-Msh6 in the presence of ATP.	0.0098431	YDR097C,YOL090W	11986324
[Role of PHO85 gene in the cell cycle control of budding yeast]	0.0098431	YMR199W,YPL256C	12016971
The oncogenic activity of cyclin E is not confined to Cdk2 activation alone but relies on several other, distinct functions of the protein.	0.0098431	YMR199W,YPL256C	12149264
[Cloning of Candida albicans CaBEM1 and its role in filamentous growth of Saccharomyces cerevisiae].	0.0098431	YMR199W,YPL256C	12198555
Base composition of mononucleotide runs affects DNA polymerase slippage and removal of frameshift intermediates by mismatch repair in Saccharomyces cerevisiae.	0.0098431	YDR097C,YOL090W	12446792
Structure, function and evolution of haspin and haspin-related proteins, a distinctive group of eukaryotic protein kinases.	0.0098431	YGL021W,YPR119W	12737306
Multiple roles for Saccharomyces cerevisiae histone H2A in telomere position effect, Spt phenotypes and double-strand-break repair.	0.0098431	YBL003C,YDR225W	12750320
Bimodal interaction between replication-protein A and Dna2 is critical for Dna2 function both in vivo and in vitro.	0.0098431	YAR007C,YKL113C	12799426
H2A.Z has a function reminiscent of an activator required for preferential binding to intergenic DNA.	0.0098431	YBL003C,YDR225W	12941702
On the roles of Saccharomyces cerevisiae Dna2p and Flap endonuclease 1 in Okazaki fragment processing.	0.0098431	YAR007C,YKL113C	14747468
Rpn7 Is required for the structural integrity of the 26 S proteasome of Saccharomyces cerevisiae.	0.0098431	YDR113C,YPR119W	15102831
Preferential cleavage of chromatin-bound cohesin after targeted phosphorylation by Polo-like kinase.	0.0098431	YDL003W,YMR001C	15241476
Different G1 cyclins control the timing of cell cycle commitment in mother and daughter cells of the budding yeast S. cerevisiae.	0.0098431	YMR199W,YPL256C	1533176
Distinct roles for the Saccharomyces cerevisiae mismatch repair proteins in heteroduplex rejection, mismatch repair and nonhomologous tail removal.	0.0098431	YDR097C,YOL090W	15489516
Growth rate and cell size modulate the synthesis of, and requirement for, G1-phase cyclins at start.	0.0098431	YMR199W,YPL256C	15572683
Saccharomyces cerevisiae histone H2A Ser122 facilitates DNA repair.	0.0098431	YBL003C,YDR225W	15781691
The ubiquitin ligase SCFGrr1 is necessary for pheromone sensitivity in Saccharomyces cerevisiae.	0.0098431	YMR199W,YPL256C	15942932
Interactions among DNA ligase I, the flap endonuclease and proliferating cell nuclear antigen in the expansion and contraction of CAG repeat tracts in yeast.	0.0098431	YBR088C,YKL113C	16079237
Cdc28-dependent regulation of the Cdc5/Polo kinase.	0.0098431	YMR001C,YPR119W	16303563
Saccharomyces cerevisiae MSH2-MSH3 and MSH2-MSH6 complexes display distinct requirements for DNA binding domain I in mismatch recognition.	0.0098431	YDR097C,YOL090W	17157869
Compartmentalization of the functions and regulation of the mitotic cyclin Clb2 in S. cerevisiae.	0.0098431	YGR108W,YPR119W	17264146
Chimeric Saccharomyces cerevisiae Msh6 protein with an Msh3 mispair-binding domain combines properties of both proteins.	0.0098431	YDR097C,YOL090W	17573527
Rad9 BRCT domain interaction with phosphorylated H2AX regulates the G1 checkpoint in budding yeast.	0.0098431	YBL003C,YDR225W	17721446
Saccharomyces cerevisiae MutLalpha is a mismatch repair endonuclease.	0.0098431	YDR097C,YOL090W	17951253
Human D-type cyclin.	0.0098431	YMR199W,YPL256C	1827756
Identification of a G1-type cyclin puc1+ in the fission yeast Schizosaccharomyces pombe.	0.0098431	YMR199W,YPL256C	1828291
A fission yeast B-type cyclin functioning early in the cell cycle.	0.0098431	YMR199W,YPL256C	1829983
Isolation of three novel human cyclins by rescue of G1 cyclin (Cln) function in yeast.	0.0098431	YMR199W,YPL256C	1833066
A novel cyclin gene from Drosophila complements CLN function in yeast.	0.0098431	YMR199W,YPL256C	1836192
CLN- and CDC28-dependent stimulation of CLN1 and CLN2 RNA levels: implications for regulation by alpha-factor and by cell cycle progression.	0.0098431	YMR199W,YPL256C	1840248
Reciprocal regulation of nuclear import of the yeast MutSalpha DNA mismatch repair proteins Msh2 and Msh6.	0.0098431	YDR097C,YOL090W	19282251
C-terminal flap endonuclease (rad27) mutations: lethal interactions with a DNA ligase I mutation (cdc9-p) and suppression by proliferating cell nuclear antigen (POL30) in Saccharomyces cerevisiae.	0.0098431	YBR088C,YKL113C	19596905
Positive-feedback loops in cell cycle progression.	0.0098431	YMR199W,YPL256C	19818353
Functional Studies and Homology Modeling of Msh2-Msh3 Predict that Mispair Recognition Involves DNA Bending and Strand Separation.	0.0098431	YDR097C,YOL090W	20421420
Weakly positioned nucleosomes enhance the transcriptional competency of chromatin.	0.0098431	YBL003C,YDR225W	20886052
Okazaki fragment maturation: nucleases take centre stage.	0.0098431	YBR088C,YKL113C	21278448
Global analysis for functional residues of histone variant Htz1 using the comprehensive point mutant library.	0.0098431	YBL003C,YDR225W	21470346
A yeast H2A-H2B promoter can be regulated by changes in histone gene copy number.	0.0098431	YBL003C,YDR225W	2199321
Overexpression of CLN1, CLN2, or ERG13 increases resistance to adriamycin in Saccharomyces cerevisiae.	0.0098431	YMR199W,YPL256C	22129752
Tripartite organization of centromeric chromatin in budding yeast.	0.0098431	YBL003C,YDR225W	22184235
Structure of C-terminal tandem BRCT repeats of Rtt107 protein reveals critical role in interaction with phosphorylated histone H2A during DNA damage repair.	0.0098431	YBL003C,YDR225W	22262834
AUREOCHROME1a-Mediated Induction of the Diatom-Specific Cyclin dsCYC2 Controls the Onset of Cell Division in Diatoms (Phaeodactylum tricornutum).	0.0098431	YMR199W,YPL256C	23292736
Distinct Requirements within the Msh3 Nucleotide Binding Pocket for Mismatch and Double-Strand Break Repair.	0.0098431	YDR097C,YOL090W	23458407
Sequential switching of binding partners on PCNA during in vitro Okazaki fragment maturation.	0.0098431	YBR088C,YKL113C	25228764
A family of cyclin homologs that control the G1 phase in yeast.	0.0098431	YMR199W,YPL256C	2569741
The transcription factor Swi4 is target for PKA regulation of cell size at the G1 to S transition in Saccharomyces cerevisiae.	0.0098431	YMR199W,YPL256C	26046481
Cell-Size Control.	0.0098431	YMR199W,YPL256C	26254313
From Structure to Function: A Comprehensive Compendium of Tools to Unveil Protein Domains and Understand Their Role in Cytokinesis.	0.0098431	YCL024W,YDR507C	26519324
Cyclin: a protein specified by maternal mRNA in sea urchin eggs that is destroyed at each cleavage division.	0.0098431	YMR199W,YPL256C	6134587
CLN3, not positive feedback, determines the timing of CLN2 transcription in cycling cells.	0.0098431	YMR199W,YPL256C	7590253
[G1 cyclin degradation and cell differentiation in Saccharomyces cerevisiae]	0.0098431	YMR199W,YPL256C	7757803
G1 cyclin-dependent activation of p34CDC28 (Cdc28p) in vitro.	0.0098431	YMR199W,YPL256C	7862657
A Drosophila G1-specific cyclin E homolog exhibits different modes of expression during embryogenesis.	0.0098431	YMR199W,YPL256C	8187637
The D-type alfalfa cyclin gene cycMs4 complements G1 cyclin-deficient yeast and is induced in the G1 phase of the cell cycle.	0.0098431	YMR199W,YPL256C	8535138
Rapid degradation of the G1 cyclin Cln2 induced by CDK-dependent phosphorylation.	0.0098431	YMR199W,YPL256C	8599119
Requirement of the yeast MSH3 and MSH6 genes for MSH2-dependent genomic stability.	0.0098431	YDR097C,YOL090W	8631743
Either of the major H2A genes but not an evolutionarily conserved H2A.F/Z variant of Tetrahymena thermophila can function as the sole H2A gene in the yeast Saccharomyces cerevisiae.	0.0098431	YBL003C,YDR225W	8649398
Candida albicans CDK1 and CYB1: cDNA homologues of the cdc2/CDC28 and cdc13/CLB1/CLB2 cell cycle control genes.	0.0098431	YGR108W,YPR119W	8654974
Dephosphorylation of threonine 169 of Cdc28 is not required for exit from mitosis but may be necessary for start in Saccharomyces cerevisiae.	0.0098431	YPL256C,YPR119W	8754858
Binding of insertion/deletion DNA mismatches by the heterodimer of yeast mismatch repair proteins MSH2 and MSH3.	0.0098431	YDR097C,YOL090W	8805366
The Saccharomyces cerevisiae Msh2 and Msh6 proteins form a complex that specifically binds to duplex oligonucleotides containing mismatched DNA base pairs.	0.0098431	YDR097C,YOL090W	8816473
hMSH2 forms specific mispair-binding complexes with hMSH3 and hMSH6.	0.0098431	YDR097C,YOL090W	8942985
MutS homologs in mammalian cells.	0.0098431	YDR097C,YOL090W	9024626
Phosphorylation and proteolysis: partners in the regulation of cell division in budding yeast.	0.0098431	YGR108W,YPR119W	9024629
Microsatellite instability in yeast: dependence on repeat unit size and DNA mismatch repair genes.	0.0098431	YDR097C,YOL090W	9111357
Cyclin ET, a new splice variant of human cyclin E with a unique expression pattern during cell cycle progression and differentiation.	0.0098431	YMR199W,YPL256C	9153308
Identification and characterization of Saccharomyces cerevisiae EXO1, a gene encoding an exonuclease that interacts with MSH2.	0.0098431	YKL113C,YOL090W	9207118
Control of mitotic events by Nap1 and the Gin4 kinase.	0.0098431	YDR507C,YPR119W	9214386
Xenopus cyclin A1 can associate with Cdc28 in budding yeast, causing cell-cycle arrest with an abnormal distribution of nuclear DNA.	0.0098431	YPL256C,YPR119W	9280344
Deregulation of the first N-glycosylation gene, ALG7, perturbs the expression of G1 cyclins and cell cycle arrest in Saccharomyces cerevisiae.	0.0098431	YMR199W,YPL256C	9299404
Mutations in yeast proliferating cell nuclear antigen define distinct sites for interaction with DNA polymerase delta and DNA polymerase epsilon.	0.0098431	YBR088C,YKL113C	9343398
Analysis of in vivo correction of defined mismatches in the DNA mismatch repair mutants msh2, msh3 and msh6 of Saccharomyces cerevisiae.	0.0098431	YDR097C,YOL090W	9520271
Isolation and characterization of a functional A-type cyclin from maize.	0.0098431	YMR199W,YPL256C	9620270
Myb-related Schizosaccharomyces pombe cdc5p is structurally and functionally conserved in eukaryotes.	0.0098431	YDR146C,YGR108W	9632794
Identification of a human gene encoding a homologue of Saccharomyces cerevisiae EXO1, an exonuclease implicated in mismatch repair and recombination.	0.0098431	YKL113C,YOL090W	9823303
The protein kinase Cdr2, related to Nim1/Cdr1 mitotic inducer, regulates the onset of mitosis in fission yeast.	0.0098431	YCL024W,YDR507C	9843572
The role of mismatch repair in the prevention of base pair mutations in Saccharomyces cerevisiae.	0.0098431	YDR097C,YOL090W	9860995
Functional analysis of human MutSalpha and MutSbeta complexes in yeast.	0.0098431	YDR097C,YOL090W	9889267
Recognition of DNA alterations by the mismatch repair system.	0.0098431	YDR097C,YOL090W	9931291
A proteome-wide analysis of kinase-substrate network in the DNA damage response.	0.00984716	YAR007C,YBL003C,YDL003W,YDR097C,YDR225W	20190278
Regulation of cell polarity through phosphorylation of Bni4 by Pho85 G1 cyclin-dependent kinases in Saccharomyces cerevisiae.	0.0103373	YDR507C,YKL113C,YMR032W,YMR199W,YPL256C	19458192
An integrated overview of spatiotemporal organization and regulation in mitosis in terms of the proteins in the functional supercomplexes.	0.0103637	YCL024W,YDR507C,YIL140W,YMR001C,YMR032W,YPR119W	25400627
Disappearance of the budding yeast Bub2-Bfa1 complex from the mother-bound spindle pole contributes to mitotic exit.	0.0104405	YDR507C,YMR001C,YPR119W	16449187
Asymmetric recruitment of dynein to spindle poles and microtubules promotes proper spindle orientation in yeast.	0.0104405	YDR507C,YGR108W,YPR119W	16580990
Different genetic functions for the Rpd3(L) and Rpd3(S) complexes suggest competition between NuA4 and Rpd3(S).	0.0104405	YBL003C,YBR010W,YDR225W	18490440
FACT and the Proteasome Promote Promoter Chromatin Disassembly and Transcriptional Initiation.	0.0104405	YBL003C,YBR010W,YDR225W	19574230
Regulation of centrosome separation in yeast and vertebrates: common threads.	0.0104405	YGR108W,YMR001C,YPR119W	19576775
Centromeres: assembling and propagating epigenetic function.	0.0104405	YBL003C,YBR010W,YDR225W	20012585
Mutual regulation of cyclin-dependent kinase and the mitotic exit network.	0.0104405	YGR108W,YMR001C,YPR119W	20123997
Metabolic cycling in single yeast cells from unsynchronized steady-state populations limited on glucose or phosphate.	0.0104405	YBR088C,YDL003W,YPR119W	20335538
Spt10 and Spt21 Are Required for Transcriptional Silencing in Saccharomyces cerevisiae.	0.0104405	YBL003C,YBR010W,YDR225W	21057056
Insights into assembly and regulation of centromeric chromatin in Saccharomyces cerevisiae.	0.0104405	YBL003C,YBR010W,YDR225W	22366340
Control of cell cycle transcription during G1 and S phases.	0.0104405	YGR109C,YMR199W,YPL256C	23877564
Nucleosome loss leads to global transcriptional up-regulation and genomic instability during yeast aging.	0.0104405	YBL003C,YBR010W,YDR225W	24532716
Tools for the study of genome rearrangements in laboratory and industrial yeast strains.	0.0111787	YBL003C,YDL003W,YER001W,YMR001C	11921092
Damage recovery pathways in Saccharomyces cerevisiae revealed by genomic phenotyping and interactome mapping.	0.0120672	YMR032W,YOR025W,YPL127C	12496357
Four novel suppressors of gic1 gic2 and their roles in cytokinesis and polarized cell growth in Saccharomyces cerevisiae.	0.0120672	YIL140W,YMR032W,YPL256C	16816427
The role of nuclear architecture in genomic instability and ageing.	0.0120672	YBL003C,YBR010W,YDR225W	17700626
Saccharomyces cerevisiae ATM orthologue suppresses break-induced chromosome translocations.	0.0120672	YAR007C,YBL003C,YDR225W	18650924
Self-organization of meiotic recombination initiation: general principles and molecular pathways.	0.0120672	YGR108W,YGR109C,YMR001C	25421598
Yeast TAF(II)145 required for transcription of G1/S cyclin genes and regulated by the cellular growth state.	0.0120672	YGR109C,YMR199W,YPL256C	9288741
Association of transcription factor IIA with TATA binding protein is required for transcriptional activation of a subset of promoters and cell cycle progression in Saccharomyces cerevisiae.	0.0120672	YGR108W,YMR199W,YPR119W	9566876
Histone H2A phosphorylation in DNA double-strand break repair.	0.0120877	YBL003C,YBR010W,YDL003W,YDR225W	15978030
Unmixing of fluorescence spectra to resolve quantitative time-series measurements of gene expression in plate readers.	0.0120877	YGR108W,YMR001C,YMR032W,YOR025W	24495318
Saccharomyces cerevisiae Sae2- and Tel1-dependent single-strand DNA formation at DNA break promotes microhomology-mediated end joining.	0.0137055	YDR097C,YKL113C,YOL090W	17565964
Inferring transcriptional regulatory networks from high-throughput data.	0.0137055	YDL003W,YML027W,YMR199W	17890736
The rate of cell growth is governed by cell cycle stage.	0.0137055	YMR199W,YPL256C,YPR119W	19528319
A barcode screen for epigenetic regulators reveals a role for the NuB4/HAT-B histone acetyltransferase complex in histone turnover.	0.0137055	YBL003C,YBR010W,YDR225W	21998594
Paf1 restricts Gcn4 occupancy and antisense transcription at the ARG1 promoter.	0.0137055	YBL003C,YBR010W,YDR225W	22252319
Mechanisms of cytokinesis in budding yeast.	0.0139115	YDR146C,YMR001C,YMR032W,YNL327W	22736599
A tale of histone modifications.	0.0139735	YBL003C,YBR010W,YDR225W	11305943
Constructing gene co-expression networks and predicting functions of unknown genes by random matrix theory.	0.0139735	YLR183C,YLR190W,YOL007C	17697349
Nhp6p and Med3p regulate gene expression by controlling the local subunit composition of RNA polymerase II.	0.0139735	YBL003C,YBR010W,YDR225W	18448120
A new multiple regression approach for the construction of genetic regulatory networks.	0.0139735	YBL003C,YPL127C,YPL256C	19963359
Replication origins and timing of temporal replication in budding yeast: how to solve the conundrum?	0.0139735	YGR109C,YMR199W,YPL256C	21037857
Quantitative proteomic analysis of chromatin reveals that Ctf18 acts in the DNA replication checkpoint.	0.0139735	YAR007C,YBR088C,YKL113C	21505101
The elongation rate of RNA polymerase determines the fate of transcribed nucleosomes.LID - 10.1038/nsmb.2164 [doi]	0.0139735	YBL003C,YBR010W,YDR225W	22081017
Silencing near tRNA genes is nucleosome-mediated and distinct from boundary element function.	0.0139735	YBL003C,YBR010W,YDR225W	23707796
Ubiquitous nucleosome crowding in the yeast genome.	0.0145087	YBL003C,YBR010W,YDR225W,YPL127C	24706846
Control of pseudohyphae formation in Saccharomyces cerevisiae.	0.0147882	YGR108W,YMR199W,YPL256C,YPR119W	11152942
Genome-wide analysis of the response to protein glycosylation deficiency in yeast.	0.0147882	YGR108W,YMR199W,YPL256C,YPR119W	17156023
Mining meiosis and gametogenesis with DNA microarrays.	0.0156921	YDR113C,YML034W,YMR001C	12683916
Regulation of early events in chromosome replication.	0.0156921	YMR199W,YPL256C,YPR119W	15380092
Establishment and maintenance of alternative chromatin States at a multicopy gene locus.	0.0156921	YBL003C,YBR010W,YDR225W	21565613
A Whole Genome Screen for Minisatellite Stability Genes in Stationary Phase Yeast Cells.	0.0156921	YDR097C,YKL113C,YOL090W	23550123
A PWWP Domain-Containing Protein Targets the NuA3 Acetyltransferase Complex via Histone H3 Lysine 36 trimethylation to Coordinate Transcriptional Elongation at Coding Regions.	0.0156921	YBL003C,YBR010W,YDR225W	25104842
MSH3 deficiency is not sufficient for a mutator phenotype in Chinese hamster ovary cells.	0.0158048	YDR097C,YOL090W	10069456
A novel role in DNA metabolism for the binding of Fen1/Rad27 to PCNA and implications for genetic risk.	0.0158048	YBR088C,YKL113C	10409728
The Saccharomyces cerevisiae RanGTP-binding protein msn5p is involved in different signal transduction pathways.	0.0158048	YMR199W,YPL256C	10545454
Novel dominant mutations in Saccharomyces cerevisiae MSH6.	0.0158048	YDR097C,YOL090W	10615127
Isolation of Trypanosoma brucei CYC2 and CYC3 cyclin genes by rescue of a yeast G(1) cyclin mutant. Functional characterization of CYC2.	0.0158048	YMR199W,YPL256C	10722661
The spindle checkpoint: two transitions, two pathways.	0.0158048	YDL003W,YDR113C	10740270
A DNA polymerase epsilon mutant that specifically causes +1 frameshift mutations within homonucleotide runs in yeast.	0.0158048	YKL113C,YOL090W	10924461
Analysis of yeast MSH2-MSH6 suggests that the initiation of mismatch repair can be separated into discrete steps.	0.0158048	YDR097C,YOL090W	10970737
Sequence composition and context effects on the generation and repair of frameshift intermediates in mononucleotide runs in Saccharomyces cerevisiae.	0.0158048	YDR097C,YOL090W	11014807
A role for Saccharomyces cerevisiae histone H2A in DNA repair.	0.0158048	YBL003C,YDR225W	11140636
The Sda1 protein is required for passage through start.	0.0158048	YMR199W,YPL256C	11160833
Kcc4 associates with septin proteins of Saccharomyces cerevisiae.	0.0158048	YCL024W,YDR507C	11165249
Enhanced cell polarity in mutants of the budding yeast cyclin-dependent kinase Cdc28p.	0.0158048	YMR199W,YPR119W	11694591
The coupling of cell growth to the cell cycle.	0.0158048	YMR199W,YPL256C	11698190
Rme1, which controls CLN2 expression in Saccharomyces cerevisiae, is a nuclear protein that is cell cycle regulated.	0.0158048	YDR146C,YPL256C	11713667
Identification and functional characterization of the promoter region of the human MSH6 gene.	0.0158048	YDR097C,YOL090W	11746986
Histone ubiquitination: a tagging tail unfolds?	0.0158048	YBL003C,YDR225W	11835281
Cell cycle specific plasmid DNA replication in the nuclear extract of Saccharomyces cerevisiae: modulation by replication protein A and proliferating cell nuclear antigen.	0.0158048	YAR007C,YBR088C	11955075
Transferable domain in the G(1) cyclin Cln2 sufficient to switch degradation of Sic1 from the E3 ubiquitin ligase SCF(Cdc4) to SCF(Grr1).	0.0158048	YMR199W,YPL256C	12052857
Repair of 8-oxoguanine in Saccharomyces cerevisiae: interplay of DNA repair and replication mechanisms.	0.0158048	YDR097C,YOL090W	12057762
DNA binding properties of the yeast Msh2-Msh6 and Mlh1-Pms1 heterodimers.	0.0158048	YDR097C,YOL090W	12222686
Okazaki fragment maturation in yeast. II. Cooperation between the polymerase and 3'-5'-exonuclease activities of Pol delta in the creation of a ligatable nick.	0.0158048	YBR088C,YKL113C	12424237
Phosphorylation of the septin cdc3 in g1 by the cdc28 kinase is essential for efficient septin ring disassembly.	0.0158048	YMR199W,YPL256C	12429908
Crystal structure and biochemical analysis of the MutS.ADP.beryllium fluoride complex suggests a conserved mechanism for ATP interactions in mismatch repair.	0.0158048	YDR097C,YOL090W	12582174
Monopolar attachment by Polo.	0.0158048	YDL003W,YMR001C	12724769
Msh2 separation of function mutations confer defects in the initiation steps of mismatch repair.	0.0158048	YDR097C,YOL090W	12875840
The global transcriptional activator of Saccharomyces cerevisiae, Gcr1p, mediates the response to glucose by stimulating protein synthesis and CLN-dependent cell cycle progression.	0.0158048	YMR199W,YPL256C	14668361
Attach first, then detach: a role for cyclin B-dependent kinase 1 in coordinating proteolysis with spindle assembly.	0.0158048	YDR113C,YPR119W	14712073
In Candida albicans, the Nim1 kinases Gin4 and Hsl1 negatively regulate pseudohypha formation and Gin4 also controls septin organization.	0.0158048	YCL024W,YDR507C	14769857
Smt3/SUMO and Ubc9 are required for efficient APC/C-mediated proteolysis in budding yeast.	0.0158048	YDR113C,YPR119W	14982631
Palm mutants in DNA polymerases alpha and eta alter DNA replication fidelity and translesion activity.	0.0158048	YDR097C,YOL090W	15024063
The multiple biological roles of the 3'--&gt;5' exonuclease of Saccharomyces cerevisiae DNA polymerase delta require switching between the polymerase and exonuclease domains.	0.0158048	YKL113C,YOL090W	15601866
Around the world of DNA damage INO80 days.	0.0158048	YBL003C,YDR225W	15607967
Cell size and Cln-Cdc28 complexes mediate entry into meiosis by modulating cell growth.	0.0158048	YMR199W,YPL256C	15611626
Analysis of the interaction between the Saccharomyces cerevisiae MSH2-MSH6 and MLH1-PMS1 complexes with DNA using a reversible DNA end-blocking system.	0.0158048	YDR097C,YOL090W	15811858
Analysis of interactions between mismatch repair initiation factors and the replication processivity factor PCNA.	0.0158048	YDR097C,YOL090W	16303135
Reconstructing the pathways of a cellular system from genome-scale signals by using matrix and tensor computations.	0.0158048	YPL256C,YPR119W	16314560
Biochemical basis for dominant mutations in the Saccharomyces cerevisiae MSH6 gene.	0.0158048	YDR097C,YOL090W	16407100
A distinct type of cyclin D, CYCD4;2, involved in the activation of cell division in Arabidopsis.	0.0158048	YMR199W,YPL256C	16408177
The effects of mismatch repair and RAD1 genes on interchromosomal crossover recombination in Saccharomyces cerevisiae.	0.0158048	YDR097C,YOL090W	16582436
G1 phase: components, conundrums, context.	0.0158048	YMR199W,YPL256C	16903206
Histone H3 lysine 56 acetylation: a new twist in the chromosome cycle.	0.0158048	YBR010W,YOR025W	17172838
Rapamycin-mediated G1 arrest involves regulation of the Cdk inhibitor Sic1 in Saccharomyces cerevisiae.	0.0158048	YMR199W,YPL256C	17302822
Delayed accumulation of the yeast G1 cyclins Cln1 and Cln2 and the F-box protein Grr1 in response to glucose.	0.0158048	YMR199W,YPL256C	17366522
Heterochromatin is refractory to gamma-H2AX modification in yeast and mammals.	0.0158048	YBL003C,YDR225W	17635934
Cyclin-Dependent Kinases Control Septin Phosphorylation in Candida albicans Hyphal Development.	0.0158048	YDR507C,YMR199W	17765684
G1-specific cyclins: in search of an S-phase-promoting factor.	0.0158048	YMR199W,YPL256C	1827691
Characterization of the activation domain of the Rad53 checkpoint kinase.	0.0158048	YBL003C,YDR225W	18287812
Positive feedback in the activation of G1 cyclins in yeast.	0.0158048	YMR199W,YPL256C	1829507
An evolutionarily conserved cyclin homolog from Drosophila rescues yeast deficient in G1 cyclins.	0.0158048	YMR199W,YPL256C	1833067
Pif1 helicase directs eukaryotic Okazaki fragments toward the two-nuclease cleavage pathway for primer removal.	0.0158048	YBR088C,YKL113C	18689797
The polymerase {eta} translesion synthesis DNA polymerase acts independently of the mismatch repair system to limit mutagenesis caused by 7,8-dihydro-8-oxoguanine in yeast.	0.0158048	YDR097C,YOL090W	19635811
Modulation of the DNA-binding activity of Saccharomyces cerevisiae MSH2-MSH6 complex by the high-mobility group protein NHP6A, in vitro.	0.0158048	YDR097C,YOL090W	19843605
Interaction between the Msh2 and Msh6 Nucleotide-binding Sites in the Saccharomyces cerevisiae Msh2-Msh6 Complex.	0.0158048	YDR097C,YOL090W	20089866
Functional analysis of human mismatch repair gene mutations identifies weak alleles and polymorphisms capable of polygenic interactions.	0.0158048	YDR097C,YOL090W	20176959
The relevance of oxidative stress and cytotoxic DNA lesions for spontaneous mutagenesis in non-replicating yeast cells.	0.0158048	YBL003C,YDR225W	20223252
Co-expression as a convenient method for the production and purification of core histones in bacteria.	0.0158048	YBR010W,YDR225W	20347990
A potential positive feedback loop controlling CLN1 and CLN2 gene expression at the start of the yeast cell cycle.	0.0158048	YMR199W,YPL256C	2040016
Visualizing one-dimensional diffusion of eukaryotic DNA repair factors along a chromatin lattice.	0.0158048	YDR097C,YOL090W	20657586
Yeast as a model system for understanding the control of DNA replication in Eukaryotes.	0.0158048	YMR199W,YPL256C	2082935
Cross-platform microarray data normalisation for regulatory network inference.	0.0158048	YMR199W,YPL256C	21103045
Histone H2A.Z acid patch residues required for deposition and function.	0.0158048	YBL003C,YDR225W	21359583
Towards understanding cell cycle control in Cryptococcus neoformans: structure-function relationship of G1 and G1/S cyclins homologue CnCln1.	0.0158048	YMR199W,YPL256C	22119191
Single-molecule mRNA decay measurements reveal promoter- regulated mRNA stability in yeast.	0.0158048	YDR146C,YPR119W	22196726
Histone ubiquitylation and chromatin dynamics.	0.0158048	YBL003C,YDR225W	22201790
Lysine succinylation and lysine malonylation in histones.	0.0158048	YBL003C,YDR225W	22389435
Induction of yeast histone genes by stimulation of stationary-phase cells.	0.0158048	YBL003C,YDR225W	2247060
Cell cycle commitment in budding yeast emerges from the cooperation of multiple bistable switches.	0.0158048	YPL256C,YPR119W	22645649
Target search dynamics during post-replicative mismatch repair.	0.0158048	YDR097C,YOL090W	23343769
Start and the restriction point.	0.0158048	YMR199W,YPL256C	23916770
DNA replication error-induced extinction of diploid yeast.	0.0158048	YDR097C,YOL090W	24388879
An essential G1 function for cyclin-like proteins in yeast.	0.0158048	YMR199W,YPL256C	2574633
Analysis of the Cdc28 protein kinase complex by dosage suppression.	0.0158048	YMR199W,YPL256C	2699737
Changes in histone gene dosage alter transcription in yeast.	0.0158048	YBL003C,YDR225W	2834270
Amino acid sequences that determine the nuclear localization of yeast histone 2B.	0.0158048	YBL003C,YDR225W	3123916
Identification of sequences in a yeast histone promoter involved in periodic transcription.	0.0158048	YBL003C,YDR225W	3518945
Role of transcriptional and posttranscriptional regulation in expression of histone genes in Saccharomyces cerevisiae.	0.0158048	YBL003C,YDR225W	3547077
Periodic transcription of yeast histone genes.	0.0158048	YBL003C,YDR225W	6751560
Cell-cycle regulation of yeast histone mRNA.	0.0158048	YBL003C,YDR225W	7016339
Yeast histone genes show dosage compensation.	0.0158048	YBL003C,YDR225W	7016340
Requirement of the yeast RTH1 5' to 3' exonuclease for the stability of simple repetitive DNA.	0.0158048	YKL113C,YOL090W	7618086
NAP1 acts with Clb1 to perform mitotic functions and to suppress polar bud growth in budding yeast.	0.0158048	YGR108W,YPR119W	7622567
A cell cycle checkpoint monitors cell morphogenesis in budding yeast.	0.0158048	YGR108W,YPR119W	7730408
Cdc37 is required for association of the protein kinase Cdc28 with G1 and mitotic cyclins.	0.0158048	YPL256C,YPR119W	7753858
Molecular cloning and analysis of CDC28 and cyclin homologues from the human fungal pathogen Candida albicans.	0.0158048	YMR199W,YPL256C	7830719
Collaboration of G1 cyclins in the functional inactivation of the retinoblastoma protein.	0.0158048	YMR199W,YPL256C	7958855
Isolation of the yeast histone octamer.	0.0158048	YBL003C,YDR225W	7972003
Purification of yeast histones competent for nucleosome assembly in vitro.	0.0158048	YBL003C,YDR225W	8017102
Direct inhibition of the yeast cyclin-dependent kinase Cdc28-Cln by Far1.	0.0158048	YMR199W,YPL256C	8066461
Repression of growth-regulated G1 cyclin expression by cyclic AMP in budding yeast.	0.0158048	YMR199W,YPL256C	8090203
An impaired RNA polymerase II activity in Saccharomyces cerevisiae causes cell-cycle inhibition at START.	0.0158048	YMR199W,YPL256C	8246887
Full activation of p34CDC28 histone H1 kinase activity is unable to promote entry into mitosis in checkpoint-arrested cells of the yeast Saccharomyces cerevisiae.	0.0158048	YGR108W,YPR119W	8388545
FAR1 is required for posttranscriptional regulation of CLN2 gene expression in response to mating pheromone.	0.0158048	YMR199W,YPL256C	8423774
The yeast Cln3 protein is an unstable activator of Cdc28.	0.0158048	YMR199W,YPL256C	8497251
Redundancy of Saccharomyces cerevisiae MSH3 and MSH6 in MSH2-dependent mismatch repair.	0.0158048	YDR097C,YOL090W	8600025
Influences of histone stoichiometry on the target site preference of retrotransposons Ty1 and Ty2 in Saccharomyces cerevisiae.	0.0158048	YBL003C,YDR225W	8849886
Requirement for PCNA in DNA mismatch repair at a step preceding DNA resynthesis.	0.0158048	YBR088C,YOL090W	8858149
A novel mutation avoidance mechanism dependent on S. cerevisiae RAD27 is distinct from DNA mismatch repair.	0.0158048	YKL113C,YOL090W	9008166
Stimulation of RTH1 nuclease of the yeast Saccharomyces cerevisiae by replication protein A.	0.0158048	YAR007C,YKL113C	9166765
Stabilization of microsatellite sequences by variant repeats in the yeast Saccharomyces cerevisiae.	0.0158048	YDR097C,YOL090W	9178000
Regulation of B-type cyclin proteolysis by Cdc28-associated kinases in budding yeast.	0.0158048	YMR199W,YPR119W	9184216
Deregulation of CLN1 and CLN2 in the Saccharomyces cerevisiae whi2 mutant.	0.0158048	YMR199W,YPL256C	9219335
A genetic screen reveals a role for the late G1-specific transcription factor Swi4p in diverse cellular functions including cytokinesis.	0.0158048	YMR199W,YPL256C	9247198
Chromatin assembly in a yeast whole-cell extract.	0.0158048	YBL003C,YDR225W	9256430
The role of Cdc42 in signal transduction and mating of the budding yeast Saccharomyces cerevisiae.	0.0158048	YMR199W,YPL256C	9535827
Gin4 of S. cerevisiae is a bud neck protein that interacts with the Cdc28 complex.	0.0158048	YCL024W,YDR507C	9544703
ATP-dependent assembly of a ternary complex consisting of a DNA mismatch and the yeast MSH2-MSH6 and MLH1-PMS1 protein complexes.	0.0158048	YDR097C,YOL090W	9545323
Human cyclin K, a novel RNA polymerase II-associated cyclin possessing both carboxy-terminal domain kinase and Cdk-activating kinase activity.	0.0158048	YMR199W,YPL256C	9632813
An ESP1/PDS1 complex regulates loss of sister chromatid cohesion at the metaphase to anaphase transition in yeast.	0.0158048	YDL003W,YDR113C	9635435
Cloning, structural characterization, and chromosomal localization of the human orthologue of Saccharomyces cerevisiae MSH5 gene.	0.0158048	YDR097C,YOL090W	9740671
The cdr2(+) gene encodes a regulator of G2/M progression and cytokinesis in Schizosaccharomyces pombe.	0.0158048	YCL024W,YDR507C	9843577
Regulation of histone gene expression in budding yeast.	0.0165543	YBL003C,YBR010W,YDR225W,YPL127C	22555441
Exploiting chemical libraries, structure, and genomics in the search for kinase inhibitors.	0.0176933	YBL003C,YGR108W,YNL327W,YPR119W	9677190
Secured cutting: controlling separase at the metaphase to anaphase transition.	0.0178225	YDL003W,YDR113C,YMR001C	11415980
Architecture of the budding yeast kinetochore reveals a conserved molecular core.	0.0178225	YBL003C,YBR010W,YDR225W	14581449
The role of chromatin structure in regulating stress-induced transcription in Saccharomyces cerevisiae.	0.0178225	YBL003C,YBR010W,YDR225W	16936821
Nucleosomes can form a polar barrier to transcript elongation by RNA polymerase II.	0.0178225	YBL003C,YBR010W,YDR225W	17081995
Epigenetics in Saccharomyces cerevisiae.	0.0187915	YBL003C,YBR010W,YDR225W,YOR025W	23818500
Role of DNA replication in establishment and propagation of epigenetic states of chromatin.	0.0200351	YBL003C,YBR010W,YBR088C,YDR225W	24794003
A biological network in Saccharomyces cerevisiae prevents the deleterious effects of endogenous oxidative DNA damage.	0.0201435	YDR097C,YKL113C,YOL090W	15749020
Proteomic and genomic characterization of chromatin complexes at a boundary.	0.0201435	YBL003C,YBR010W,YDR225W	15824130
Two-color cell array screen reveals interdependent roles for histone chaperones and a chromatin boundary regulator in histone gene repression.	0.0201435	YBR010W,YBR088C,YDR225W	19683497
Cell biology of homologous recombination in yeast.	0.0201435	YAR007C,YBL003C,YDR225W	21660714
Drug-sensitive DNA polymerase d reveals a role for mismatch repair in checkpoint activation in yeast.	0.0201435	YBL003C,YDR097C,YDR225W	21926300
RNase H2-initiated ribonucleotide excision repair.	0.0201435	YAR007C,YBR088C,YKL113C	22864116
A histone acetylation switch regulates H2A.Z deposition by the SWR-C remodeling enzyme.	0.0201435	YBL003C,YBR010W,YDR225W	23580526
Structure and Subunit Topology of the INO80 Chromatin Remodeler and Its Nucleosome Complex.	0.0201435	YBL003C,YBR010W,YDR225W	24034245
Mapping pathways and phenotypes by systematic gene overexpression.	0.0203214	YBL003C,YDL003W,YDR113C,YDR225W,YMR001C,YPR119W	16455487
The evolutionary landscape of the chromatin modification machinery reveals lineage specific gains, expansions, and losses.	0.0204879	YBL003C,YBR010W,YBR088C,YDR097C,YDR225W,YOL090W,YOR025W,YPL127C	20455264
Global gene expression profile of Saccharomyces cerevisiae induced by dictamnine.	0.0214696	YAR007C,YGR108W,YGR109C,YML027W	18727144
Cyclin-dependent kinase and Cks/Suc1 interact with the proteasome in yeast to control proteolysis of M-phase targets.	0.0217057	YDR113C,YPR119W	10323869
Heat-induced cell cycle arrest of Saccharomyces cerevisiae: involvement of the RAD6/UBC2 and WSC2 genes in its reversal.	0.0217057	YMR199W,YPL256C	10361277
Pds1p of budding yeast has dual roles: inhibition of anaphase initiation and regulation of mitotic exit.	0.0217057	YDR113C,YPR119W	10444593
Separation-of-function mutations in Saccharomyces cerevisiae MSH2 that confer mismatch repair defects but do not affect nonhomologous-tail removal during recombination.	0.0217057	YDR097C,YOL090W	10523644
Cdc37 promotes the stability of protein kinases Cdc28 and Cak1.	0.0217057	YPL256C,YPR119W	10629030
EXO1 and MSH6 are high-copy suppressors of conditional mutations in the MSH2 mismatch repair gene of Saccharomyces cerevisiae.	0.0217057	YDR097C,YOL090W	10835383
Recombination between divergent sequences leads to cell death in a mismatch-repair-independent manner.	0.0217057	YDR097C,YOL090W	10953878
Forkhead transcription factors, Fkh1p and Fkh2p, collaborate with Mcm1p to control transcription required for M-phase.	0.0217057	YDR146C,YPR119W	10959837
Destabilized green fluorescent protein for monitoring dynamic changes in yeast gene expression with flow cytometry.	0.0217057	YPL256C,YPR119W	11015728
Regulation of Saccharomyces Rad53 checkpoint kinase during adaptation from DNA damage-induced G2/M arrest.	0.0217057	YAR007C,YMR001C	11239458
Binding and repair of mismatched DNA mediated by Rhp14, the fission yeast homologue of human XPA.	0.0217057	YKL113C,YOL090W	11408483
RPA governs endonuclease switching during processing of Okazaki fragments in eukaryotes.	0.0217057	YAR007C,YKL113C	11473323
Flp1, a fission yeast orthologue of the s. cerevisiae CDC14 gene, is not required for cyclin degradation or rum1p stabilisation at the end of mitosis.	0.0217057	YGR108W,YPR119W	11683392
SRC1: an intron-containing yeast gene involved in sister chromatid segregation.	0.0217057	YDL003W,YML034W	11754482
Nis1 encoded by YNL078W: a new neck protein of Saccharomyces cerevisiae.	0.0217057	YCL024W,YDR507C	11817649
Spo13 protects meiotic cohesin at centromeres in meiosis I.	0.0217057	YDL003W,YDR113C	12101124
Spo13 regulates cohesin cleavage.	0.0217057	YDL003W,YDR113C	12101125
The destruction box of the cyclin Clb2 binds the anaphase-promoting complex/cyclosome subunit Cdc23.	0.0217057	YGR108W,YPR119W	12413490
Rpn6p, a proteasome subunit from Saccharomyces cerevisiae, is essential for the assembly and activity of the 26 S proteasome.	0.0217057	YDR113C,YPR119W	12486135
The Saccharomyces cerevisiae bud-neck proteins Kcc4 and Gin4 have distinct but partially-overlapping cellular functions.	0.0217057	YCL024W,YDR507C	12773812
Human T-lymphotropic virus type 1 oncoprotein tax promotes unscheduled degradation of Pds1p/securin and Clb2p/cyclin B1 and causes chromosomal instability.	0.0217057	YDR113C,YPR119W	12861013
An Nalpha-acetyltransferase responsible for acetylation of the N-terminal residues of histones H4 and H2A.	0.0217057	YBL003C,YDR225W	12915400
Direct induction of G1-specific transcripts following reactivation of the Cdc28 kinase in the absence of de novo protein synthesis.	0.0217057	YMR199W,YPL256C	1313770
The Cln3-Cdc28 kinase complex of S. cerevisiae is regulated by proteolysis and phosphorylation.	0.0217057	YMR199W,YPL256C	1316273
Characterization of four B-type cyclin genes of the budding yeast Saccharomyces cerevisiae.	0.0217057	YGR108W,YPR119W	1387566
The G1 cyclin Cln3p controls vacuolar biogenesis in Saccharomyces cerevisiae.	0.0217057	YMR199W,YPL256C	14573462
Cdc28/Cdk1 regulates spindle pole body duplication through phosphorylation of Spc42 and Mps1.	0.0217057	YMR199W,YPL256C	15296722
Nucleosome assembly protein 1 exchanges histone H2A-H2B dimers and assists nucleosome sliding.	0.0217057	YBL003C,YDR225W	15516689
Association states of nucleosome assembly protein 1 and its complexes with histones.	0.0217057	YBL003C,YDR225W	15687486
Glucose-dependent cell size is regulated by a G protein-coupled receptor system in yeast Saccharomyces cerevisiae.	0.0217057	YMR199W,YPL256C	15743410
Cadmium inhibits mismatch repair by blocking the ATPase activity of the MSH2-MSH6 complex.	0.0217057	YDR097C,YOL090W	15746000
Opposing roles for DNA structure-specific proteins Rad1, Msh2, Msh3, and Sgs1 in yeast gene targeting.	0.0217057	YDR097C,YOL090W	15920474
Monitoring the cell cycle by multi-kinase-dependent regulation of Swe1/Wee1 in budding yeast.	0.0217057	YMR001C,YPR119W	16123596
Identification of novel and conserved functional and structural elements of the G1 cyclin Cln3 important for interactions with the CDK Cdc28 in Saccharomyces cerevisiae.	0.0217057	YMR199W,YPL256C	16200502
Identification of target genes of a yeast transcriptional repressor.	0.0217057	YMR199W,YPR119W	16264235
Regulation of histone H2A and H2B ubiquitylation.	0.0217057	YBL003C,YDR225W	16772277
Reconstituted Okazaki fragment processing indicates two pathways of primer removal.	0.0217057	YBR088C,YKL113C	16837458
Direct phosphorylation and activation of a Nim1-related kinase Gin4 by Elm1 in budding yeast.	0.0217057	YCL024W,YDR507C	16861226
The F-box protein Grr1 regulates the stability of Ccn1, Cln3 and Hof1 and cell morphogenesis in Candida albicans.	0.0217057	YMR032W,YMR199W	16987179
Saccharomyces cerevisiae Msh2-Msh3 acts in repair of base-base mispairs.	0.0217057	YDR097C,YOL090W	17636021
The Dcr2p phosphatase destabilizes Sic1p in Saccharomyces cerevisiae.	0.0217057	YMR199W,YPL256C	17673172
CDC68, a yeast gene that affects regulation of cell proliferation and transcription, encodes a protein with a highly acidic carboxyl terminus.	0.0217057	YMR199W,YPL256C	1833637
The role of CDC28 and cyclins during mitosis in the budding yeast S. cerevisiae.	0.0217057	YGR108W,YPR119W	1849457
A Rad51 presynaptic filament is sufficient to capture nucleosomal homology during recombinational repair of a DNA double-strand break.	0.0217057	YBL003C,YDR225W	18570881
Chromosome fragility at GAA tracts in yeast depends on repeat orientation and requires mismatch repair.	0.0217057	YDR097C,YOL090W	18833189
In silico construction of a protein interaction landscape for nucleotide excision repair.	0.0217057	YOL090W,YPR119W	19156361
Significance of the Dissociation of Dna2 by Flap Endonuclease 1 to Okazaki Fragment Processing in Saccharomyces cerevisiae.	0.0217057	YAR007C,YKL113C	19179330
Characterisation of gene expression profiles of yeast cells expressing BRCA1 missense variants.	0.0217057	YBR088C,YER070W	19493677
Origin of irreversibility of cell cycle start in budding yeast.	0.0217057	YMR199W,YPL256C	20087409
Synthesis and biological evaluation of combretastatin analogs as cell cycle inhibitors of the G1 to S transition in Saccharomyces cerevisiae.	0.0217057	YMR199W,YPL256C	20363626
Clb2 and the APC/C(Cdh1) regulate Swe1 stability.	0.0217057	YMR001C,YPR119W	20714223
Cell Cycle Sensing of Oxidative Stress in Saccharomyces cerevisiae by Oxidation of a Specific Cysteine Residue in the Transcription Factor Swi6p.	0.0217057	YMR199W,YPL256C	21147769
G1-specific cyclins of S. cerevisiae: cell cycle periodicity, regulation by mating pheromone, and association with the p34CDC28 protein kinase.	0.0217057	YMR199W,YPL256C	2142620
Cell cycle arrest caused by CLN gene deficiency in Saccharomyces cerevisiae resembles START-I arrest and is independent of the mating-pheromone signalling pathway.	0.0217057	YMR199W,YPL256C	2147225
Functions of the mitotic B-type cyclins CLB1, CLB2, and CLB3 at mitotic exit antagonized by the CDC14 phosphatase.	0.0217057	YGR108W,YPR119W	21784165
Among B-type cyclins only CLB5 and CLB6 promote premeiotic S phase in Saccharomyces cerevisiae.	0.0217057	YGR108W,YGR109C	22209902
Rad26p, a transcription-coupled repair factor, promotes the eviction and prevents the reassociation of histone H2A-H2B dimer during transcriptional elongation in vivo.	0.0217057	YBL003C,YDR225W	22794311
Ribonucleotides are signals for mismatch repair of leading-strand replication errors.	0.0217057	YDR097C,YOL090W	23603118
DNA repair choice defines a common pathway for recruitment of chromatin regulators.	0.0217057	YBL003C,YDR225W	23811932
Mispair-specific Recruitment of the Mlh1-Pms1 Complex Identifies Repair Substrates of the Saccharomyces cerevisiae Msh2-Msh3 Complex.	0.0217057	YDR097C,YOL090W	24550389
The linear interplay of intrinsic and extrinsic noises ensures a high accuracy of cell fate selection in budding yeast.	0.0217057	YMR199W,YPL256C	25042292
Increased and Imbalanced dNTP Pools Symmetrically Promote Both Leading and Lagging Strand Replication Infidelity.	0.0217057	YER070W,YOL090W	25474551
Releasing Activity Disengages Cohesin's Smc3/Scc1 Interface in a Process Blocked by Acetylation.	0.0217057	YDL003W,YDR113C	26895425
Specialization of B-type cyclins for mitosis or meiosis in S. cerevisiae.	0.0217057	YGR108W,YPR119W	7672594
G1 cyclin turnover and nutrient uptake are controlled by a common pathway in yeast.	0.0217057	YMR199W,YPL256C	7883165
Properties of Saccharomyces cerevisiae wee1 and its differential regulation of p34CDC28 in response to G1 and G2 cyclins.	0.0217057	YPL256C,YPR119W	8253069
Heat shock-mediated cell cycle blockage and G1 cyclin expression in the yeast Saccharomyces cerevisiae.	0.0217057	YMR199W,YPL256C	8380888
Connections between the Ras-cyclic AMP pathway and G1 cyclin expression in the budding yeast Saccharomyces cerevisiae.	0.0217057	YMR199W,YPL256C	8413227
Differential function and expression of Saccharomyces cerevisiae B-type cyclins in mitosis and meiosis.	0.0217057	YGR108W,YPR119W	8455600
Destruction of the CDC28/CLB mitotic kinase is not required for the metaphase to anaphase transition in budding yeast.	0.0217057	YGR108W,YPR119W	8491189
EGT2 gene transcription is induced predominantly by Swi5 in early G1.	0.0217057	YDR146C,YNL327W	8668141
All four core histone N-termini contain sequences required for the repression of basal transcription in yeast.	0.0217057	YBL003C,YDR225W	8670902
Over-expression of S. cerevisiae G1 cyclins restores the viability of alg1 N-glycosylation mutants.	0.0217057	YMR199W,YPL256C	8821656
The Swi5 transcription factor of Saccharomyces cerevisiae has a role in exit from mitosis through induction of the cdk-inhibitor Sic1 in telophase.	0.0217057	YDR146C,YPR119W	9017392
Inactivation of the cyclin-dependent kinase Cdc28 abrogates cell cycle arrest induced by DNA damage and disassembly of mitotic spindles in Saccharomyces cerevisiae.	0.0217057	YGR109C,YPR119W	9111343
Histone octamer function in vivo: mutations in the dimer-tetramer interfaces disrupt both gene activation and repression.	0.0217057	YMR199W,YPL256C	9171362
Yeast chromatin reconstitution system using purified yeast core histones and yeast nucleosome assembly protein-1.	0.0217057	YBL003C,YDR225W	9179300
CDC20 and CDH1: a family of substrate-specific activators of APC-dependent proteolysis.	0.0217057	YDR113C,YPR119W	9334304
Effects of different carbon fluxes on G1 phase duration, cyclin expression, and reserve carbohydrate metabolism in Saccharomyces cerevisiae.	0.0217057	YMR199W,YPL256C	9352900
Enhancement of MSH2-MSH3-mediated mismatch recognition by the yeast MLH1-PMS1 complex.	0.0217057	YDR097C,YOL090W	9368761
Conserved properties between functionally distinct MutS homologs in yeast.	0.0217057	YDR097C,YOL090W	9374523
The Cln3 cyclin is down-regulated by translational repression and degradation during the G1 arrest caused by nitrogen deprivation in budding yeast.	0.0217057	YMR199W,YPL256C	9384596
Cdc20 is essential for the cyclosome-mediated proteolysis of both Pds1 and Clb2 during M phase in budding yeast.	0.0217057	YDR113C,YPR119W	9501986
Ubiquitin-dependent proteolysis and cell cycle control in yeast.	0.0217057	YMR199W,YPL256C	9552389
Regulation of cell size by glucose is exerted via repression of the CLN1 promoter.	0.0217057	YMR199W,YPL256C	9566870
Byr4, a dosage-dependent regulator of cytokinesis in S. pombe, interacts with a possible small GTPase pathway including Spg1 and Cdc16.	0.0217057	YMR001C,YMR032W	9638658
Cyclin-specific START events and the G1-phase specificity of arrest by mating factor in budding yeast.	0.0217057	YMR199W,YPL256C	9645424
Cell-cycle arrest and inhibition of G1 cyclin translation by iron in AFT1-1(up) yeast.	0.0217057	YMR199W,YPL256C	9724638
An essential function of Grr1 for the degradation of Cln2 is to act as a binding core that links Cln2 to Skp1.	0.0217057	YMR199W,YPL256C	9819356
Interaction between the MEC1-dependent DNA synthesis checkpoint and G1 cyclin function in Saccharomyces cerevisiae.	0.0217057	YMR199W,YPL256C	9927443
Keystone Symposia on Molecular and Cellular Biology: 'The molecular basis of cancer'. Organizers: Carol L. Prives and George F. Vande Woude, Taos, NM, 15-21 March 1999.	0.0227916	YAR007C,YGR109C,YKL113C	10656992
Widespread cytoplasmic mRNA transport in yeast: identification of 22 bud-localized transcripts using DNA microarray analysis.	0.0227916	YLR190W,YNL327W,YPR119W	13679573
GINS maintains association of Cdc45 with MCM in replisome progression complexes at eukaryotic DNA replication forks.	0.0227916	YBL003C,YBR010W,YDR225W	16531994
Condensin function at centromere chromatin facilitates proper kinetochore tension and ensures correct mitotic segregation of sister chromatids.	0.0227916	YDL003W,YDR113C,YPR119W	17825050
Genomic studies and computational predictions of nucleosome positions and formation energies.	0.0227916	YBR010W,YDR225W,YPL127C	20621280
Dia2 Controls Transcription by Mediating Assembly of the RSC Complex.	0.0227916	YBL003C,YBR010W,YDR225W	21701592
RAD9, RAD17, and RAD24 are required for S phase regulation in Saccharomyces cerevisiae in response to DNA damage.	0.0227916	YBR088C,YDR113C,YOL090W	9017389
Mechanisms of Cell Cycle Control Revealed by a Systematic and Quantitative Overexpression Screen in S. cerevisiae.	0.0242184	YAR007C,YGR109C,YMR199W,YPL127C,YPR119W	18617996
A multidimensional chromatography technology for in-depth phosphoproteome analysis.	0.0253239	YAR007C,YBL003C,YDR097C	18407956
Dynamical remodeling of the transcriptome during short-term anaerobiosis in Saccharomyces cerevisiae: differential response and role of Msn2 and/or Msn4 and other factors in galactose and glucose media.	0.0273085	YBR088C,YCL024W,YDL003W,YDR507C,YER070W,YKL113C,YLR183C,YOL090W	15870279
Histone acetylases--versatile players.	0.0282222	YBL003C,YBR010W,YDR225W	11260253
Evidence for eviction and rapid deposition of histones upon transcriptional elongation by RNA polymerase II.	0.0282222	YBL003C,YBR010W,YDR225W	15542822
The RSC chromatin-remodeling complex influences mitotic exit and adaptation to the spindle assembly checkpoint by controlling the Cdc14 phosphatase.	0.0282222	YDR113C,YMR001C,YPR119W	21098112
Cell cycle regulation of silent chromatin formation.	0.0282222	YAR007C,YBR010W,YBR088C	24459732
The yeast rDNA locus: a model system to study DNA repair in chromatin.	0.0282319	YBL003C,YBR010W,YDR225W	15996904
Protein modifications in transcription elongation.	0.0282319	YBL003C,YBR010W,YDR225W	18718879
Protein acetylation and acetyl coenzyme a metabolism in budding yeast.	0.0284406	YBL003C,YBR010W,YDR225W,YOR025W	25326522
Everything You Ever Wanted to Know About Saccharomyces cerevisiae Telomeres: Beginning to End.	0.0285398	YBL003C,YBR088C,YDR225W,YKL113C	22879408
The 3'--&gt;5' exonucleases of DNA polymerases delta and epsilon and the 5'--&gt;3' exonuclease Exo1 have major roles in postreplication mutation avoidance in Saccharomyces cerevisiae.	0.0287284	YDR097C,YOL090W	10022887
Hsl7 localizes to a septin ring and serves as an adapter in a regulatory pathway that relieves tyrosine phosphorylation of Cdc28 protein kinase in Saccharomyces cerevisiae.	0.0287284	YCL024W,YDR507C	10490648
Effectors of a developmental mitogen-activated protein kinase cascade revealed by expression signatures of signaling mutants.	0.0287284	YMR199W,YPL256C	10535956
Cdc20 protein contains a destruction-box but, unlike Clb2, its proteolysisis not acutely dependent on the activity of anaphase-promoting complex.	0.0287284	YDR113C,YPR119W	10632713
Nuclear sequestration of the exchange factor Cdc24 by Far1 regulates cell polarity during yeast mating.	0.0287284	YMR199W,YPL256C	10655592
Trinucleotide repeats and other microsatellites in yeasts.	0.0287284	YKL113C,YOL090W	10672999
Isolation and characterisation of a mutation in the PMR1 gene encoding a Golgi membrane ATPase, which causes hypersensitivity to over-expression of Clb3 in Saccharomyces cerevisiae.	0.0287284	YPL256C,YPR119W	11016830
Osmotic stress causes a G1 cell cycle delay and downregulation of Cln3/Cdc28 activity in Saccharomyces cerevisiae.	0.0287284	YMR199W,YPL256C	11251821
Xbp1-mediated repression of CLB gene expression contributes to the modifications of yeast cell morphology and cell cycle seen during nitrogen-limited growth.	0.0287284	YGR108W,YPR119W	11340165
Early cell cycle box-mediated transcription of CLN3 and SWI4 contributes to the proper timing of the G(1)-to-S transition in budding yeast.	0.0287284	YMR199W,YPL256C	11390643
Sister chromatid cohesion is required for postreplicative double-strand break repair in Saccharomyces cerevisiae.	0.0287284	YDL003W,YDR113C	11448778
A Cdc28 mutant uncouples G1 cyclin phosphorylation and ubiquitination from G1 cyclin proteolysis.	0.0287284	YMR199W,YPL256C	11527976
MET3 promoter: a tightly regulated promoter and its application in construction of conditional lethal strain.	0.0287284	YMR199W,YPL256C	12029525
Okazaki fragment maturation in yeast. I. Distribution of functions between FEN1 AND DNA2.	0.0287284	YBR088C,YKL113C	12424238
Yeast histone 2A serine 129 is essential for the efficient repair of checkpoint-blind DNA damage.	0.0287284	YBL003C,YDR225W	12792653
Cadmium is a mutagen that acts by inhibiting mismatch repair.	0.0287284	YDR097C,YOL090W	12796780
Recruitment of Thr 319-phosphorylated Ndd1p to the FHA domain of Fkh2p requires Clb kinase activity: a mechanism for CLB cluster gene activation.	0.0287284	YDR146C,YPR119W	12865300
Polo-like kinases in cell cycle checkpoint control.	0.0287284	YDL003W,YMR001C	12957816
Differential cellular localization among mitotic cyclins from Saccharomyces cerevisiae: a new role for the axial budding protein Bud3 in targeting Clb2 to the mother-bud neck.	0.0287284	YGR108W,YPR119W	12972503
Anatomy of a transcription factor important for the start of the cell cycle in Saccharomyces cerevisiae.	0.0287284	YMR199W,YPL256C	1386897
Securin and B-cyclin/CDK are the only essential targets of the APC.	0.0287284	YDR113C,YPR119W	14634663
The AAA-ATPase Cdc48/p97 regulates spindle disassembly at the end of mitosis.	0.0287284	YMR001C,YPR119W	14636562
Evidence for control of nitrogen metabolism by a START-dependent mechanism in Saccharomyces cerevisiae.	0.0287284	YMR199W,YPL256C	14648201
Interaction of the yeast Swi4 and Swi6 cell cycle regulatory proteins in vitro.	0.0287284	YMR199W,YPL256C	1465410
Histone H2A phosphorylation controls Crb2 recruitment at DNA breaks, maintains checkpoint arrest, and influences DNA repair in fission yeast.	0.0287284	YBL003C,YDR225W	15226425
Functional distinction between Cln1p and Cln2p cyclins in the control of the Saccharomyces cerevisiae mitotic cycle.	0.0287284	YMR199W,YPL256C	15454532
The histones H2A/H2B and H3/H4 are imported into the yeast nucleus by different mechanisms.	0.0287284	YBL003C,YDR225W	15679097
Modulation of histone deposition by the karyopherin kap114.	0.0287284	YBL003C,YDR225W	15713633
SWI6 protein is required for transcription of the periodically expressed DNA synthesis genes in budding yeast.	0.0287284	YMR199W,YPL256C	1608450
Homologous recombination rescues mismatch-repair-dependent cytotoxicity of S(N)1-type methylating agents in S. cerevisiae.	0.0287284	YDR097C,YOL090W	16085492
The importance of being big.	0.0287284	YMR199W,YPL256C	16358818
Suppressor analysis of a histone defect identifies a new function for the hda1 complex in chromosome segregation.	0.0287284	YBR010W,YDR225W	16415367
CDK control of membrane-bound organelle homeostasis.	0.0287284	YMR199W,YPL256C	16552175
Mechanisms of human minisatellite mutation in yeast.	0.0287284	YKL113C,YOL090W	16581091
Histone sumoylation is a negative regulator in Saccharomyces cerevisiae and shows dynamic interplay with positive-acting histone modifications.	0.0287284	YBL003C,YDR225W	16598039
Yeast G1 DNA damage checkpoint regulation by H2A phosphorylation is independent of chromatin remodeling.	0.0287284	YBL003C,YDR225W	16940359
The fidelity of DNA synthesis by yeast DNA polymerase zeta alone and with accessory proteins.	0.0287284	YAR007C,YBR088C	16971464
Postreplication repair inhibits CAG.CTG repeat expansions in Saccharomyces cerevisiae.	0.0287284	YBR088C,YKL113C	17060452
Size control goes global.	0.0287284	YMR199W,YPL256C	17768045
Phosphorylation by casein kinase 2 regulates Nap1 localization and function.	0.0287284	YCL024W,YDR507C	18086883
Cleavage of Mcd1 by Caspase-like Protease Esp1 Promotes Apoptosis in Budding Yeast.	0.0287284	YDL003W,YDR113C	18321989
Transcriptional activation of CLN1, CLN2, and a putative new G1 cyclin (HCS26) by SWI4, a positive regulator of G1-specific transcription.	0.0287284	YMR199W,YPL256C	1832336
Intrinsic and Cyclin-dependent Kinase-dependent Control of Spindle Pole Body Duplication in Budding Yeast.	0.0287284	YPL256C,YPR119W	18480404
Whi3 regulates morphogenesis in budding yeast by enhancing Cdk functions in apical growth.	0.0287284	YPL256C,YPR119W	19440046
Pericentromeric sister chromatid cohesion promotes kinetochore biorientation.	0.0287284	YDL003W,YDR113C	19605555
Mph1 requires mismatch repair-independent and -dependent functions of MutSalpha to regulate crossover formation during homologous recombination repair.	0.0287284	YDR097C,YOL090W	20047969
Fragilities caused by dosage imbalance in regulation of the budding yeast cell cycle.	0.0287284	YDR113C,YPR119W	20421994
Dissection of mitotic functions of the yeast cyclin Clb2.	0.0287284	YGR108W,YPR119W	20581451
Components of the secondary pathway stimulate the primary pathway of eukaryotic okazaki fragment processing.	0.0287284	YAR007C,YKL113C	20628185
Regulation of tolerance to DNA alkylating damage by Dot1 and Rad53 in Saccharomyces cerevisiae.	0.0287284	YBR010W,YBR088C	20674515
Yin and Yang of Histone H2B Roles in Silencing and Longevity: A Tale of Two Arginines.	0.0287284	YBL003C,YDR225W	20713692
Identification of a gene necessary for cell cycle arrest by a negative growth factor of yeast: FAR1 is an inhibitor of a G1 cyclin, CLN2.	0.0287284	YMR199W,YPL256C	2147873
Patterns and mechanisms of ancestral histone protein inheritance in budding yeast.	0.0287284	YBR010W,YBR088C	21666805
Cdk and the anillin homolog Bud4 define a new pathway regulating septin organization in yeast.	0.0287284	YDR507C,YPR119W	22185758
Srs2 possesses a non-canonical PIP box in front of its SBM for precise recognition of SUMOylated PCNA.	0.0287284	YBR088C,YKL113C	22641647
H2B Tyr37 phosphorylation suppresses expression of replication-dependent core histone genes.	0.0287284	YBL003C,YDR225W	22885324
Molecular basis of the functional distinction between Cln1 and Cln2 cyclins.	0.0287284	YMR199W,YPL256C	22889732
DNA replication stress-induced loss of reproductive capacity in S. cerevisiae and its inhibition by caloric restriction.	0.0287284	YER070W,YKL113C	23518504
Feedforward regulation ensures stability and rapid reversibility of a cellular state.	0.0287284	YMR199W,YPL256C	23685071
The H2A/H2B-like histone-fold domain proteins at the crossroad between chromatin and different DNA metabolisms.	0.0287284	YBL003C,YDR225W	23756340
The effective application of a discrete transition model to explore cell-cycle regulation in yeast.	0.0287284	YMR199W,YPR119W	23915717
Ddc2 Mediates Mec1 Activation through a Ddc1- or Dpb11-Independent Mechanism.	0.0287284	YBL003C,YDR225W	24586187
Activation of the APC/C ubiquitin ligase by enhanced E2 efficiency.	0.0287284	YDR113C,YPR119W	24930963
Molecular Mechanisms that Restrict Yeast Centrosome Duplication to One Event per Cell Cycle.	0.0287284	YMR001C,YPR119W	24954044
Heterogeneous polymerase fidelity and mismatch repair bias genome variation and composition.	0.0287284	YDR097C,YOL090W	25217194
Reliable cell cycle commitment in budding yeast is ensured by signal integration.	0.0287284	YMR199W,YPL256C	25590650
DNA polymerase 3'¿5' exonuclease activity: Different roles of the beta hairpin structure in family-B DNA polymerases.	0.0287284	YDR097C,YKL113C	25753811
FACT Disrupts Nucleosome Structure by Binding H2A-H2B with Conserved Peptide Motifs.	0.0287284	YBL003C,YDR225W	26455391
The RAD6 protein of Saccharomyces cerevisiae polyubiquitinates histones, and its acidic domain mediates this activity.	0.0287284	YBL003C,YDR225W	2850263
The two gene pairs encoding H2A and H2B play different roles in the Saccharomyces cerevisiae life cycle.	0.0287284	YBL003C,YDR225W	3316978
Dosage suppressors of the dominant G1 cyclin mutant CLN3-2: identification of a yeast gene encoding a putative RNA/ssDNA binding protein.	0.0287284	YMR199W,YPL256C	7476874
Mutagenesis of yeast MW104-1B strain has identified the uncharacterized PMS6 DNA mismatch repair gene locus and additional alleles of existing PMS1, PMS2 and MSH2 genes.	0.0287284	YDR097C,YOL090W	7521009
Three independent forms of regulation affect expression of HO, CLN1 and CLN2 during the cell cycle of Saccharomyces cerevisiae.	0.0287284	YMR199W,YPL256C	7896087
Cell cycle control by a complex of the cyclin HCS26 (PCL1) and the kinase PHO85.	0.0287284	YMR199W,YPL256C	7973730
Role of Swi4 in cell cycle regulation of CLN2 expression.	0.0287284	YMR199W,YPL256C	8007977
Cell cycle-dependent transcription of CLN2 is conferred by multiple distinct cis-acting regulatory elements.	0.0287284	YMR199W,YPL256C	8007978
Sequence around the centromere of Saccharomyces cerevisiae chromosome II: similarity of CEN2 to CEN4.	0.0287284	YBL003C,YDR225W	8091860
Yeast G1 cyclins CLN1 and CLN2 and a GAP-like protein have a role in bud formation.	0.0287284	YMR199W,YPL256C	8262070
Far1 and Fus3 link the mating pheromone signal transduction pathway to three G1-phase Cdc28 kinase complexes.	0.0287284	YMR199W,YPL256C	8395009
Characterization of HIR1 and HIR2, two genes required for regulation of histone gene transcription in Saccharomyces cerevisiae.	0.0287284	YBL003C,YDR225W	8417331
Linkage of replication to start by the Cdk inhibitor Sic1.	0.0287284	YMR199W,YPL256C	8614808
Activation of S-phase-promoting CDKs in late G1 defines a &quot;point of no return&quot; after which Cdc6 synthesis cannot promote DNA replication in yeast.	0.0287284	YGR108W,YGR109C	8666235
TPR proteins required for anaphase progression mediate ubiquitination of mitotic B-type cyclins in yeast.	0.0287284	YGR108W,YPR119W	8744951
The cyclin-dependent kinase inhibitor p40SIC1 imposes the requirement for Cln G1 cyclin function at Start.	0.0287284	YMR199W,YPL256C	8755551
Cdc53 targets phosphorylated G1 cyclins for degradation by the ubiquitin proteolytic pathway.	0.0287284	YMR199W,YPL256C	8756727
Transcription of mutS and mutL-homologous genes in Saccharomyces cerevisiae during the cell cycle.	0.0287284	YDR097C,YOL090W	8842147
Rme1, a negative regulator of meiosis, is also a positive activator of G1 cyclin gene expression.	0.0287284	YMR199W,YPL256C	8846775
Cell cycle control and initiation of DNA replication in Saccharomyces cerevisiae.	0.0287284	YGR108W,YMR199W	8922282
Saccharomyces cerevisiae G1 cyclins differ in their intrinsic functional specificities.	0.0287284	YMR199W,YPL256C	8943334
Frameshift intermediates in homopolymer runs are removed efficiently by yeast mismatch repair proteins.	0.0287284	YDR097C,YOL090W	9111356
A mutation in the MSH5 gene results in alkylation tolerance.	0.0287284	YDR097C,YOL090W	9205082
DNA damage inhibits proteolysis of the B-type cyclin Clb5 in S. cerevisiae.	0.0287284	YGR109C,YPL256C	9264468
Rad53-dependent phosphorylation of Swi6 and down-regulation of CLN1 and CLN2 transcription occur in response to DNA damage in Saccharomyces cerevisiae.	0.0287284	YMR199W,YPL256C	9367985
Budding yeast RSI1/APC2, a novel gene necessary for initiation of anaphase, encodes an APC subunit.	0.0287284	YDR113C,YPR119W	9430641
Saccharomyces cerevisiae exonuclease-1 plays a role in UV resistance that is distinct from nucleotide excision repair.	0.0287284	YKL113C,YOL090W	9628902
Phosphorylation of sic1, a cyclin-dependent kinase (Cdk) inhibitor, by Cdk including Pho85 kinase is required for its prompt degradation.	0.0287284	YMR199W,YPL256C	9725902
Control of mitotic events by the Cdc42 GTPase, the Clb2 cyclin and a member of the PAK kinase family.	0.0287284	YDR507C,YPR119W	9740799
Alterations in DNA replication and histone levels promote histone gene amplification in Saccharomyces cerevisiae.	0.031093	YBL003C,YBR010W,YDR225W	20139344
Detection of bulky DNA lesions: DDB2 at the interface of chromatin and DNA repair in eukaryotes.	0.031093	YBL003C,YBR010W,YDR225W	21117171
Eukaryotic DNA replication in a chromatin context.	0.0313464	YBL003C,YBR010W,YBR088C,YDR225W,YPL127C	17118266
Structure and function in the budding yeast nucleus.	0.0316645	YAR007C,YBR088C,YML034W,YPL127C	22964839
Transmembrane signaling in Saccharomyces cerevisiae as a model for signaling in metazoans: state of the art after 25 years.	0.0324159	YGR108W,YGR109C,YMR199W,YPL256C,YPR119W	25218923
Extensive DNA damage-induced sumoylation contributes to replication and repair and acts in addition to the mec1 checkpoint.	0.0333125	YAR007C,YBR088C,YDR097C,YKL113C	22285753
Regulation of histone gene transcription in yeast.	0.0341008	YBL003C,YBR010W,YDR225W	23974242
A key role for Ctf4 in coupling the MCM2-7 helicase to DNA polymerase alpha within the eukaryotic replisome.	0.0345048	YBL003C,YBR010W,YDR225W	19661920
The Ime2 protein kinase family in fungi: more duties than just meiosis.	0.0345048	YGR108W,YGR109C,YPR119W	21306447
Reconstitution of G1 cyclin ubiquitination with complexes containing SCFGrr1 and Rbx1.	0.0357498	YMR199W,YPL256C	10213692
Regulation of G2/M progression by the STE mitogen-activated protein kinase pathway in budding yeast filamentous growth.	0.0357498	YGR108W,YPR119W	10512868
Saccharomyces cerevisiae G1 cyclins are differentially involved in invasive and pseudohyphal growth independent of the filamentation mitogen-activated protein kinase pathway.	0.0357498	YMR199W,YPL256C	10581264
Interactions between Pho85 cyclin-dependent kinase complexes and the Swi5 transcription factor in budding yeast.	0.0357498	YDR146C,YMR199W	10692159
Regulation of cytokinesis by the Elm1 protein kinase in Saccharomyces cerevisiae.	0.0357498	YCL024W,YDR507C	10725226
Steady-state levels of histone acetylation in Saccharomyces cerevisiae.	0.0357498	YBR010W,YDR225W	10777603
Phosphorylation by Cdc28 activates the Cdc20-dependent activity of the anaphase-promoting complex.	0.0357498	YMR001C,YPR119W	10871279
Chk1 and Cds1: linchpins of the DNA damage and replication checkpoint pathways.	0.0357498	YDR113C,YMR001C	11058076
F-box protein Grr1 interacts with phosphorylated targets via the cationic surface of its leucine-rich repeat.	0.0357498	YMR199W,YPL256C	11259599
The Saccharomyces recombination protein Tid1p is required for adaptation from G2/M arrest induced by a double-strand break.	0.0357498	YAR007C,YMR001C	11470411
Mechanisms controlling subcellular localization of the G(1) cyclins Cln2p and Cln3p in budding yeast.	0.0357498	YMR199W,YPL256C	11509671
The influence of the mismatch-repair system on stationary-phase mutagenesis in the yeast Saccharomyces cerevisiae.	0.0357498	YDR097C,YOL090W	12491007
The Cdc20 homolog, FZY-1, and its interacting protein, IFY-1, are required for proper chromosome segregation in Caenorhabditis elegans.	0.0357498	YDL003W,YDR113C	12498686
Systematic mutagenesis of the Saccharomyces cerevisiae MLH1 gene reveals distinct roles for Mlh1p in meiotic crossing over and in vegetative and meiotic mismatch repair.	0.0357498	YDR097C,YOL090W	12529393
A non-proteolytic function of separase links the onset of anaphase to mitotic exit.	0.0357498	YDR113C,YMR001C	12598903
Anti-silencing from the core: a histone H2A variant protects euchromatin.	0.0357498	YBL003C,YDR225W	12669075
Overproduction and analysis of eukaryotic multiprotein complexes in Escherichia coli using a dual-vector strategy.	0.0357498	YDR097C,YOL090W	12842110
Meiosis: polo, FEAR and the art of dividing reductionally.	0.0357498	YDL003W,YMR001C	12906813
Mutational analysis of a DNA sequence involved in linking gene expression to the cell cycle.	0.0357498	YMR199W,YPL256C	1297332
Elg1 forms an alternative PCNA-interacting RFC complex required to maintain genome stability.	0.0357498	YBR088C,YKL113C	13678589
Late-G1 cyclin-CDK activity is essential for control of cell morphogenesis in budding yeast.	0.0357498	YMR199W,YPL256C	14688790
Is START a switch?	0.0357498	YMR199W,YPL256C	1483346
Stopped for repairs: a new role for nutrient sensing pathways?	0.0357498	YDR113C,YPR119W	15190205
Heteroduplex rejection during single-strand annealing requires Sgs1 helicase and mismatch repair proteins Msh2 and Msh6 but not Pms1.	0.0357498	YDR097C,YOL090W	15199178
Cadmium inhibits the functions of eukaryotic MutS complexes.	0.0357498	YDR097C,YOL090W	15513922
Concerted mechanism of Swe1/Wee1 regulation by multiple kinases in budding yeast.	0.0357498	YMR001C,YPR119W	15920482
Inverted repeat-stimulated sister-chromatid exchange events are RAD1-independent but reduced in a msh2 mutant.	0.0357498	YDR097C,YOL090W	16166656
Recruitment of the type B histone acetyltransferase Hat1p to chromatin is linked to DNA double-strand breaks.	0.0357498	YBL003C,YDR225W	16612003
DNA mismatch repair system. Classical and fresh roles.	0.0357498	YDR097C,YOL090W	16623698
Rb, whi it's not just for metazoans anymore.	0.0357498	YMR199W,YPL256C	16936741
Diverse Roles for Histone H2A Modifications in DNA Damage Response Pathways in Yeast.	0.0357498	YBL003C,YDR225W	17028320
Cytoplasmic Clb2 is required for timely inactivation of the mitotic inhibitor Swe1 and normal bud morphogenesis in Saccharomyces cerevisiae.	0.0357498	YGR108W,YPR119W	17033818
Pds1/Esp1-dependent and -independent sister chromatid separation in mutants defective for protein phosphatase 2A.	0.0357498	YDL003W,YDR113C	17050679
The budding yeast PP2ACdc55 protein phosphatase prevents the onset of anaphase in response to morphogenetic defects.	0.0357498	YDL003W,YDR113C	17502422
A specialized nucleosome has a "point" to make.	0.0357498	YBL003C,YDR225W	17574019
The yeast DNA damage checkpoint proteins control a cytoplasmic response to DNA damage.	0.0357498	YDR113C,YMR001C	17586685
Regulation of Gene Transcription by the Histone H2A N-Terminal Domain.	0.0357498	YBL003C,YDR225W	17724083
Involvement of deoxycytidylate deaminase in the response to S(n)1-type methylation DNA damage in budding yeast.	0.0357498	YDR097C,YOL090W	17803923
Bub1 kinase targets Sgo1 to ensure efficient chromosome biorientation in budding yeast mitosis.	0.0357498	YDL003W,YDR113C	18081426
Shugoshin Promotes Sister Kinetochore Biorientation in Saccharomyces cerevisiae.	0.0357498	YDR113C,YGR108W	18094053
The role of SWI4 and SWI6 in the activity of G1 cyclins in yeast.	0.0357498	YMR199W,YPL256C	1832338
Characterization of the role of a trimeric protein phosphatase complex in recovery from cisplatin-induced versus noncrosslinking DNA damage.	0.0357498	YBL003C,YDR225W	18647348
HST3/HST4-dependent deacetylation of lysine 56 of histone H3 in silent chromatin.	0.0357498	YBR010W,YOR025W	18799617
Transcription destabilizes triplet repeats.	0.0357498	YDR097C,YOL090W	18973172
Histone H3 lysine 4 trimethylation marks meiotic recombination initiation sites.	0.0357498	YBR010W,YGR109C	19078966
FUS3 represses CLN1 and CLN2 and in concert with KSS1 promotes signal transduction.	0.0357498	YMR199W,YPL256C	1946350
Localization of recombination proteins and Srs2 reveals anti-recombinase function in vivo.	0.0357498	YAR007C,YBR088C	19506039
Periodic cyclin-Cdk activity entrains an autonomous Cdc14 release oscillator.	0.0357498	YMR001C,YPR119W	20403323
Polyploidy: mechanisms and cancer promotion in hematopoietic and other cells.	0.0357498	YMR199W,YPL256C	20687472
Spt10 and Swi4 Control the Timing of Histone H2A/H2B Gene Activation in Budding Yeast.	0.0357498	YBL003C,YDR225W	21115727
Processing Mechanism and Substrate Selectivity of the Core NuA4 Histone Acetyltransferase Complex.	0.0357498	YBL003C,YDR225W	21182309
Global Regulation of H2A.Z Localization by the INO80 Chromatin-Remodeling Enzyme Is Essential for Genome Integrity.	0.0357498	YBL003C,YDR225W	21241891
Effects of histone acetylation by Piccolo NuA4 on the structure of a nucleosome and the interactions between two nucleosomes.	0.0357498	YBL003C,YDR225W	21282115
Decoding the trans-histone crosstalk: methods to analyze H2B ubiquitination, H3 methylation and their regulatory factors.	0.0357498	YBR010W,YDR225W	21392582
Polarized growth in fungi: symmetry breaking and hyphal formation.	0.0357498	YMR199W,YPL256C	21906692
APC/C-Cdh1-dependent anaphase and telophase progression during mitotic slippage.	0.0357498	YDL003W,YDR113C	22321970
Bub1 kinase and Sgo1 modulate pericentric chromatin in response to altered microtubule dynamics.	0.0357498	YBL003C,YDR225W	22365852
Fanconi-like crosslink repair in yeast.	0.0357498	YDR097C,YOL090W	23062727
Binding specificity of the g1/s transcriptional regulators in budding yeast.	0.0357498	YER070W,YPL256C	23593391
Cell-cycle kinases coordinate the resolution of recombination intermediates with chromosome segregation.	0.0357498	YDR113C,YMR001C	23810555
Immunoblotting histones from yeast whole-cell protein extracts.	0.0357498	YBR010W,YBR088C	23818662
In Vivo Bypass of 8-oxodG.	0.0357498	YDR097C,YOL090W	23935538
Functional overlap among distinct G1/S inhibitory pathways allows robust G1 arrest by yeast mating pheromones.	0.0357498	YMR199W,YPL256C	24088572
Two programmed replicative lifespans of Saccharomyces cerevisiae formed by the endogenous molecular-cellular network.	0.0357498	YMR199W,YPL256C	24447585
The Histone Chaperones FACT and Spt6 Restrict H2A.Z from Intragenic Locations.	0.0357498	YBL003C,YDR225W	25959393
Rtt107 BRCT domains act as a targeting module in the DNA damage response.	0.0357498	YBL003C,YDR225W	26641499
Ste20-like protein kinases are required for normal localization of cell growth and for cytokinesis in budding yeast.	0.0357498	YMR199W,YPL256C	7649470
Activation of CLN1 and CLN2 G1 cyclin gene expression by BCK2.	0.0357498	YMR199W,YPL256C	7891677
G1 cyclins CLN1 and CLN2 repress the mating factor response pathway at Start in the yeast cell cycle.	0.0357498	YMR199W,YPL256C	7926787
Differential effects of Cdc68 on cell cycle-regulated promoters in Saccharomyces cerevisiae.	0.0357498	YMR199W,YPL256C	7935460
Inhibition of G1 cyclin activity by the Ras/cAMP pathway in yeast.	0.0357498	YMR199W,YPL256C	8090204
Genes that can bypass the CLN requirement for Saccharomyces cerevisiae cell cycle START.	0.0357498	YMR199W,YPL256C	8114735
Comparison of the Saccharomyces cerevisiae G1 cyclins: Cln3 may be an upstream activator of Cln1, Cln2 and other cyclins.	0.0357498	YMR199W,YPL256C	8387915
A yeast transcription factor bypassing the requirement for SBF and DSC1/MBF in budding yeast has homology to bacterial signal transduction proteins.	0.0357498	YMR199W,YPL256C	8521825
Biochemistry and genetics of eukaryotic mismatch repair.	0.0357498	YDR097C,YOL090W	8666228
Progression into the first meiotic division is sensitive to histone H2A-H2B dimer concentration in Saccharomyces cerevisiae.	0.0357498	YBL003C,YDR225W	9055075
Mlh1 is unique among mismatch repair proteins in its ability to promote crossing-over during meiosis.	0.0357498	YDR097C,YOL090W	9203583
Role of Saccharomyces cerevisiae Msh2 and Msh3 repair proteins in double-strand break-induced recombination.	0.0357498	YDR097C,YOL090W	9256462
A role for the Pkc1 MAP kinase pathway of Saccharomyces cerevisiae in bud emergence and identification of a putative upstream regulator.	0.0357498	YMR199W,YPL256C	9305635
Grr1 of Saccharomyces cerevisiae is connected to the ubiquitin proteolysis machinery through Skp1: coupling glucose sensing to gene expression and the cell cycle.	0.0357498	YMR199W,YPL256C	9312022
Human CPR (cell cycle progression restoration) genes impart a Far- phenotype on yeast cells.	0.0357498	YMR199W,YPL256C	9383053
Cln3-associated kinase activity in Saccharomyces cerevisiae is regulated by the mating factor pathway.	0.0357498	YMR199W,YPL256C	9418890
Role of the yeast Gin4p protein kinase in septin assembly and the relationship between septin assembly and septin function.	0.0357498	YCL024W,YDR507C	9813093
Comprehensive identification of cell cycle-regulated genes of the yeast Saccharomyces cerevisiae by microarray hybridization.	0.0357498	YGR109C,YPR119W	9843569
G1 cyclins block the Ime1 pathway to make mitosis and meiosis incompatible in budding yeast.	0.0357498	YMR199W,YPL256C	9889189
Sister chromatid cohesion in mitosis.	0.0357498	YDL003W,YDR113C	9914173
POG1, a novel yeast gene, promotes recovery from pheromone arrest via the G1 cyclin CLN2.	0.0357498	YMR199W,YPL256C	9927449
Global analysis of protein phosphorylation in yeast.	0.0374576	YCL024W,YDR507C,YMR001C,YPL256C	16319894
Un ménage à quatre: the molecular biology of chromosome segregation in meiosis.	0.0377195	YDL003W,YDR113C,YMR001C	12600308
Untargeted tail acetylation of histones in chromatin: lessons from yeast.	0.0377195	YBL003C,YBR010W,YDR225W	19234527
Mitotic expression of spo13 alters m-phase progression and nucleolar localization of cdc14 in budding yeast.	0.0377195	YDR113C,YDR146C,YPR119W	20407133
Chromatin Signaling to Kinetochores: Transregulation of Dam1 Methylation by Histone H2B Ubiquitination.	0.0377195	YBL003C,YBR010W,YDR225W	21884933
Tyrosine phosphorylation of histone H2A by CK2 regulates transcriptional elongation.	0.0377195	YBL003C,YBR010W,YDR225W	25252977
Transcript elongation on a nucleoprotein template.	0.0391263	YBL003C,YBR010W,YDR225W,YPL127C	12213658
Control of histone modifications.	0.0423647	YBL003C,YBR010W,YDR225W	10629113
Structural basis and prediction of substrate specificity in protein serine/threonine kinases.	0.0423647	YCL024W,YDR507C,YER070W	12502784
Cdc28/Cdk1 positively and negatively affects genome stability in S. cerevisiae.	0.0423647	YAR007C,YBR088C,YKL113C	19398760
Regulation of mitotic homeologous recombination in yeast. Functions of mismatch repair and nucleotide excision repair genes.	0.0434111	YDR097C,YOL090W	10628975
Discrete in vivo roles for the MutL homologs Mlh2p and Mlh3p in the removal of frameshift intermediates in budding yeast.	0.0434111	YDR097C,YOL090W	10679328
The cyclin-dependent kinase Cdc28p regulates distinct modes of Cdc6p proteolysis during the budding yeast cell cycle.	0.0434111	YGR109C,YPR119W	10712901
Glucose and ras activity influence the ubiquitin ligases APC/C and SCF in Saccharomyces cerevisiae.	0.0434111	YDR113C,YPR119W	10747049
Protein misfolding and temperature up-shift cause G1 arrest via a common mechanism dependent on heat shock factor in Saccharomycescerevisiae.	0.0434111	YMR199W,YPL256C	11416208
Sir3-dependent assembly of supramolecular chromatin structures in vitro.	0.0434111	YBL003C,YBR010W	11447281
The CLN3/SWI6/CLN2 pathway and SNF1 act sequentially to regulate meiotic initiation in Saccharomyces cerevisiae.	0.0434111	YMR199W,YPL256C	12081645
Microtubule capture by the cleavage apparatus is required for proper spindle positioning in yeast.	0.0434111	YCL024W,YDR507C	12101122
Role of Polo-like kinase CDC5 in programming meiosis I chromosome segregation.	0.0434111	YDR113C,YMR001C	12663816
Identification of a new set of cell cycle-regulatory genes that regulate S-phase transcription of histone genes in Saccharomyces cerevisiae.	0.0434111	YBL003C,YDR225W	1406694
Regulation of the yeast DNA replication genes through the Mlu I cell cycle box is dependent on SWI6.	0.0434111	YMR199W,YPL256C	1409658
Modeling regulatory networks at Virginia Tech.	0.0434111	YPL256C,YPR119W	14583117
Inferring quantitative models of regulatory networks from expression data.	0.0434111	YDR146C,YML027W	15262806
The centromeric protein Sgo1 is required to sense lack of tension on mitotic chromosomes.	0.0434111	YDL003W,YDR113C	15637284
The F-box protein Met30 is required for multiple steps in the budding yeast cell cycle.	0.0434111	YMR199W,YPL256C	15870262
Swe1 regulation and transcriptional control restrict the activity of mitotic cyclins toward replication proteins in Saccharomyces cerevisiae.	0.0434111	YGR109C,YPR119W	15956196
Histone H2A phosphorylation and H3 methylation are required for a novel Rad9 DSB repair function following checkpoint activation.	0.0434111	YBL003C,YDR225W	16650810
Anaphase inactivation of the spindle checkpoint.	0.0434111	YDR113C,YPR119W	16825537
Interplay between Ino80 and Swr1 chromatin remodeling enzymes regulates cell cycle checkpoint adaptation in response to DNA damage.	0.0434111	YBL003C,YDR225W	16951256
Phosphorylation of the Sic1 inhibitor of B-type cyclins in Saccharomyces cerevisiae is not essential but contributes to cell cycle robustness.	0.0434111	YDR146C,YPR119W	17483408
Interplay between S-Cyclin-dependent Kinase and Dbf4-dependent Kinase in Controlling DNA Replication through Phosphorylation of Yeast Mcm4 N-Terminal Domain.	0.0434111	YGR109C,YPR119W	18321994
Meiosis I is established through division-specific translational control of a cyclin.	0.0434111	YDR113C,YGR108W	18423199
Classical NLS proteins from Saccharomyces cerevisiae.	0.0434111	YDR146C,YPR119W	18485366
Ccr4 Alters Cell Size in Yeast by Modulating the Timing of CLN1 and CLN2 Expression.	0.0434111	YMR199W,YPL256C	18493058
APC/C(Cdh1) specific degradation of Hsl1 and Clb2 is required for proper stress responses of S. cerevisiae.	0.0434111	YMR001C,YPR119W	19713762
Mitochondrial inheritance is required for MEN-regulated cytokinesis in budding yeast.	0.0434111	YLR190W,YMR001C	19818621
The yeast SUMO isopeptidase Smt4/Ulp2 and the polo kinase Cdc5 act in an opposing fashion to regulate sumoylation in mitosis and cohesion at centromeres.	0.0434111	YDL003W,YMR001C	19887903
PCNA Is Required for Initiation of Recombination-Associated DNA Synthesis by DNA Polymerase delta.	0.0434111	YAR007C,YBR088C	19941829
Transcription factors of M-phase cyclin CLB2 in the yeast cell wall integrity checkpoint.	0.0434111	YGR108W,YPR119W	20057164
Candida albicans Cyclin Clb4 Carries S-Phase Cyclin Activity.	0.0434111	YGR109C,YPR119W	20639412
Ectopic expression of human Cdk2 and its yeast homolog, Ime2, is deleterious to Saccharomyces cerevisiae.	0.0434111	YMR199W,YPL256C	21099355
Reduced Mad2 expression keeps relaxed kinetochores from arresting budding yeast in mitosis.	0.0434111	YDL003W,YDR113C	21593209
Separation-of-function mutation in HPC2, a member of the HIR complex in S. cerevisiae, results in derepression of the histone genes but does not confer cryptic TATA phenotypes.	0.0434111	YBL003C,YDR225W	21782987
Nonhistone Scm3 Binds to AT-Rich DNA to Organize Atypical Centromeric Nucleosome of Budding Yeast.	0.0434111	YBL003C,YDR225W	21816344
Distinct interactions select and maintain a specific cell fate.	0.0434111	YMR199W,YPL256C	21855793
DNA replication stress differentially regulates G1/S genes via Rad53-dependent inactivation of Nrm1.	0.0434111	YER070W,YPL256C	22333915
Regulation of cell cycle transcription factor Swi5 by karyopherin Msn5.	0.0434111	YDR146C,YPR119W	22374135
Cdc14-dependent dephosphorylation of Inn1 contributes to Inn1-Cyk3 complex formation.	0.0434111	YMR032W,YPR119W	22454527
R-loops cause replication impairment and genome instability during meiosis.	0.0434111	YBL003C,YDR225W	22878416
ISWI remodelers slide nucleosomes with coordinated multi-base-pair entry steps and single-base-pair exit steps.	0.0434111	YBL003C,YDR225W	23374341
Site-specific phosphorylation of the DNA damage response mediator rad9 by cyclin-dependent kinases regulates activation of checkpoint kinase 1.	0.0434111	YPL256C,YPR119W	23593009
Identification of the Molecular Mechanisms for Cell-Fate Selection in Budding Yeast through Mathematical Modeling.	0.0434111	YMR199W,YPL256C	23708368
Control analysis of the eukaryotic cell cycle using gene copy-number series in yeast tetraploids.	0.0434111	YGR108W,YPR119W	24176122
DDGni: dynamic delay gene-network inference from high-temporal data using gapped local alignment.	0.0434111	YDR146C,YML027W	24285602
Regulation of a transcription factor network by Cdk1 coordinates late cell cycle gene expression.	0.0434111	YLR183C,YML027W	24714560
3,6-Epidioxy-1,10-bisaboladiene inhibits G1 -specific transcription through Swi4/Swi6 and Mbp1/Swi6 via the Hog1 stress pathway in yeast.	0.0434111	YMR199W,YPL256C	25112483
Error-Free DNA Damage Tolerance and Sister Chromatid Proximity during DNA Replication Rely on the Pola/Primase/Ctf4 Complex.	0.0434111	YAR007C,YDL003W	25661486
Termination of Replication Stress Signaling via Concerted Action of the Slx4 Scaffold and the PP4 Phosphatase.	0.0434111	YBL003C,YDR225W	26362319
The Abundant Histone Chaperones Spt6 and FACT Collaborate to Assemble, Inspect, and Maintain Chromatin Structure in Saccharomyces cerevisiae.	0.0434111	YBL003C,YDR225W	26416482
Structural basis of H2A.Z recognition by SRCAP chromatin-remodeling subunit YL1.	0.0434111	YBL003C,YDR225W	26974124
The effect of histone gene deletions on chromatin structure in Saccharomyces cerevisiae.	0.0434111	YBL003C,YDR225W	2847314
Transcriptional regulation by a cyclin-cdk.	0.0434111	YMR199W,YPL256C	7638897
Overexpression of SIS2, which contains an extremely acidic region, increases the expression of SWI4, CLN1 and CLN2 in sit4 mutants.	0.0434111	YMR199W,YPL256C	7705654
The PCL2 (ORFD)-PHO85 cyclin-dependent kinase complex: a cell cycle regulator in yeast.	0.0434111	YMR199W,YPL256C	7973731
Interaction between yeast Cdc6 protein and B-type cyclin/Cdc28 kinases.	0.0434111	YPL256C,YPR119W	8930895
A novel Mcm1-dependent element in the SWI4, CLN3, CDC6, and CDC47 promoters activates M/G1-specific transcription.	0.0434111	YMR199W,YPL256C	9171372
A complex of Cdc4p, Skp1p, and Cdc53p/cullin catalyzes ubiquitination of the phosphorylated CDK inhibitor Sic1p.	0.0434111	YMR199W,YPL256C	9346239
Potential regulation of Ste20 function by the Cln1-Cdc28 and Cln2-Cdc28 cyclin-dependent protein kinases.	0.0434111	YMR199W,YPL256C	9737966
Interaction of yeast Rvs167 and Pho85 cyclin-dependent kinase complexes may link the cell cycle to the actin cytoskeleton.	0.0434111	YMR199W,YPL256C	9843683
Dependence on RAD52 and RAD1 for anticancer drug resistance mediated by inactivation of mismatch repair genes.	0.0434111	YDR097C,YOL090W	9889125
Yeast cohesin complex requires a conserved protein, Eco1p(Ctf7), to establish cohesion between sister chromatids during DNA replication.	0.0434111	YDL003W,YDR113C	9990856
The Elg1 Replication Factor C-like Complex Functions in PCNA Unloading during DNA Replication.	0.0459365	YAR007C,YBR088C,YKL113C	23499004
Control of chromatin structure by spt6: different consequences in coding and regulatory regions.	0.049772	YBL003C,YBR010W,YDR225W	21098123

## Sheet: C
GO BP	P-values	Genes	GO ID
chromosome organization	1.12575e-08	YAR007C,YBL002W,YBL003C,YBR010W,YBR088C,YCL061C,YDL003W,YDR097C,YDR113C,YDR224C,YDR225W,YDR545W,YER190W,YGR296W,YLR466W,YLR467W,YML034W,YNL339C,YPL127C,YPL283C	GO:0051276
DNA metabolic process	1.16286e-08	YAR007C,YBL003C,YBR010W,YBR088C,YCL061C,YDL003W,YDR097C,YDR113C,YDR224C,YDR225W,YDR545W,YER190W,YGR296W,YLR466W,YLR467W,YML034W,YNL339C,YPL127C,YPL283C	GO:0006259
telomere maintenance via recombination	1.66888e-08	YAR007C,YDR545W,YER190W,YGR296W,YLR466W,YLR467W,YNL339C,YPL283C	GO:0000722
telomere organization	3.8617e-07	YAR007C,YCL061C,YDR545W,YER190W,YGR296W,YLR466W,YLR467W,YNL339C,YPL283C	GO:0032200
telomere maintenance	5.16882e-07	YAR007C,YCL061C,YDR545W,YER190W,YGR296W,YLR466W,YLR467W,YNL339C,YPL283C	GO:0000723
anatomical structure homeostasis	5.16882e-07	YAR007C,YCL061C,YDR545W,YER190W,YGR296W,YLR466W,YLR467W,YNL339C,YPL283C	GO:0060249
mitotic recombination	9.05507e-07	YAR007C,YDR545W,YER190W,YGR296W,YLR466W,YLR467W,YNL339C,YPL283C	GO:0006312
DNA recombination	3.22559e-06	YAR007C,YDL003W,YDR097C,YDR113C,YDR545W,YER190W,YGR296W,YLR466W,YLR467W,YNL339C,YPL127C,YPL283C	GO:0006310
chromatin assembly or disassembly	0.00102946	YBL002W,YBL003C,YBR010W,YDR224C,YDR225W,YPL127C	GO:0006333
cellular response to DNA damage stimulus	0.00103581	YAR007C,YBL003C,YBR010W,YBR088C,YCL061C,YDL003W,YDR097C,YDR113C,YDR224C,YDR225W,YLR183C	GO:0006974
DNA repair	0.00155658	YAR007C,YBL003C,YBR010W,YBR088C,YCL061C,YDL003W,YDR097C,YDR113C,YDR224C,YDR225W	GO:0006281
maintenance of DNA repeat elements	0.00302307	YBR088C,YCL061C,YDR097C,YML034W	GO:0043570
negative regulation of nucleobase-containing compound metabolic process	0.0031754	YBL003C,YBR088C,YCL061C,YCL067C,YCR039C,YDR097C,YDR224C,YDR225W,YNR009W,YPL127C	GO:0045934
negative regulation of RNA metabolic process	0.00615354	YBL003C,YBR088C,YCL061C,YCL067C,YCR039C,YDR224C,YDR225W,YNR009W,YPL127C	GO:0051253
negative regulation of RNA biosynthetic process	0.0063534	YBL003C,YBR088C,YCL061C,YCL067C,YCR039C,YDR224C,YDR225W,YNR009W,YPL127C	GO:1902679
negative regulation of nucleic acid-templated transcription	0.0063534	YBL003C,YBR088C,YCL061C,YCL067C,YCR039C,YDR224C,YDR225W,YNR009W,YPL127C	GO:1903507
negative regulation of transcription, DNA-templated	0.00658428	YBL003C,YBR088C,YCL061C,YCL067C,YCR039C,YDR224C,YDR225W,YNR009W,YPL127C	GO:0045892
negative regulation of nitrogen compound metabolic process	0.00687532	YBL003C,YBR088C,YCL061C,YCL067C,YCR039C,YDR097C,YDR224C,YDR225W,YNR009W,YPL127C	GO:0051172
organelle organization	0.00744679	YAR007C,YBL002W,YBL003C,YBR010W,YBR088C,YCL024W,YCL061C,YDL003W,YDR097C,YDR113C,YDR224C,YDR225W,YDR545W,YER190W,YGR296W,YLR466W,YLR467W,YML034W,YNL339C,YPL127C,YPL283C	GO:0006996
nucleic acid metabolic process	0.00788602	YAR007C,YBL003C,YBR010W,YBR088C,YCL061C,YCL067C,YCR039C,YDL003W,YDR097C,YDR113C,YDR224C,YDR225W,YDR545W,YER190W,YGR296W,YLR466W,YLR467W,YML034W,YNL339C,YNR009W,YPL127C,YPL283C	GO:0090304
negative regulation of gene expression	0.0115344	YBL003C,YBR088C,YCL061C,YCL067C,YCR039C,YDR224C,YDR225W,YNR009W,YPL127C	GO:0010629
cell cycle process	0.0115636	YAR007C,YBR010W,YBR088C,YCL014W,YCL024W,YCL061C,YDL003W,YDR097C,YDR113C,YIL140W,YML034W,YNR009W,YPL256C	GO:0022402
homeostatic process	0.0131282	YAR007C,YCL061C,YDR545W,YER190W,YGR296W,YLR466W,YLR467W,YNL339C,YPL283C	GO:0042592
negative regulation of macromolecule biosynthetic process	0.0147746	YBL003C,YBR088C,YCL061C,YCL067C,YCR039C,YDR224C,YDR225W,YNR009W,YPL127C	GO:0010558
negative regulation of cellular macromolecule biosynthetic process	0.0150059	YBL003C,YBR088C,YCL061C,YCL067C,YCR039C,YDR224C,YDR225W,YNR009W,YPL127C	GO:2000113
reproduction	0.0154044	YAR007C,YBR010W,YBR088C,YCL014W,YCL024W,YCL067C,YCR039C,YDR097C,YDR113C,YIL140W,YPL256C	GO:0000003
negative regulation of macromolecule metabolic process	0.0207448	YBL003C,YBR088C,YCL061C,YCL067C,YCR039C,YDR097C,YDR224C,YDR225W,YNR009W,YPL127C	GO:0010605
negative regulation of biosynthetic process	0.0221367	YBL003C,YBR088C,YCL061C,YCL067C,YCR039C,YDR224C,YDR225W,YNR009W,YPL127C	GO:0009890
negative regulation of cellular biosynthetic process	0.0221367	YBL003C,YBR088C,YCL061C,YCL067C,YCR039C,YDR224C,YDR225W,YNR009W,YPL127C	GO:0031327
biological regulation	0.0269105	YAR007C,YBL003C,YBR088C,YCL014W,YCL024W,YCL061C,YCL067C,YCR039C,YDR097C,YDR224C,YDR225W,YDR545W,YER190W,YGR296W,YLR183C,YLR466W,YLR467W,YNL339C,YNR009W,YPL127C,YPL256C,YPL283C	GO:0065007
DNA conformation change	0.0271846	YAR007C,YBL002W,YDL003W,YDR224C,YPL127C	GO:0071103
cell cycle	0.0280814	YAR007C,YBR010W,YBR088C,YCL014W,YCL024W,YCL061C,YDL003W,YDR097C,YDR113C,YIL140W,YML034W,YNR009W,YPL256C	GO:0007049
regulation of mating-type specific transcription from RNA polymerase II promoter	0.0299303	YCL067C,YCR039C	GO:0001196
negative regulation of mating-type specific transcription from RNA polymerase II promoter	0.0299303	YCL067C,YCR039C	GO:0001198
negative regulation of mating-type specific transcription, DNA-templated	0.0299303	YCL067C,YCR039C	GO:0045894
negative regulation of cellular metabolic process	0.0301237	YBL003C,YBR088C,YCL061C,YCL067C,YCR039C,YDR097C,YDR224C,YDR225W,YNR009W,YPL127C	GO:0031324
nucleosome assembly	0.0303403	YBL002W,YDR224C,YPL127C	GO:0006334
negative regulation of metabolic process	0.0316473	YBL003C,YBR088C,YCL061C,YCL067C,YCR039C,YDR097C,YDR224C,YDR225W,YNR009W,YPL127C	GO:0009892
mitotic cell cycle process	0.0323945	YBR088C,YCL014W,YCL024W,YCL061C,YDL003W,YDR113C,YIL140W,YML034W,YNR009W	GO:1903047
nucleobase-containing compound metabolic process	0.0361917	YAR007C,YBL003C,YBR010W,YBR088C,YCL061C,YCL067C,YCR039C,YDL003W,YDR097C,YDR113C,YDR224C,YDR225W,YDR545W,YER190W,YGR296W,YLR466W,YLR467W,YML034W,YNL339C,YNR009W,YPL127C,YPL283C	GO:0006139
reproductive process	0.0366118	YAR007C,YBR010W,YBR088C,YCL014W,YCL024W,YCL067C,YCR039C,YDR097C,YDR113C,YPL256C	GO:0022414
mitotic cell cycle	0.038925	YBR088C,YCL014W,YCL024W,YCL061C,YDL003W,YDR113C,YIL140W,YML034W,YNR009W	GO:0000278
negative regulation of cellular process	0.0395912	YBL003C,YBR088C,YCL024W,YCL061C,YCL067C,YCR039C,YDR097C,YDR224C,YDR225W,YNR009W,YPL127C	GO:0048523
DNA packaging	0.0396117	YBL002W,YDL003W,YDR224C,YPL127C	GO:0006323
negative regulation of biological process	0.044715	YBL003C,YBR088C,YCL024W,YCL061C,YCL067C,YCR039C,YDR097C,YDR224C,YDR225W,YNR009W,YPL127C	GO:0048519
cellular response to stimulus	0.0477312	YAR007C,YBL003C,YBR010W,YBR088C,YCL014W,YCL024W,YCL061C,YDL003W,YDR097C,YDR113C,YDR224C,YDR225W,YLR183C,YPL163C,YPL256C	GO:0051716
regulation of biological quality	0.0491682	YAR007C,YCL024W,YCL061C,YDR545W,YER190W,YGR296W,YLR466W,YLR467W,YNL339C,YPL283C	GO:0065008
GO CC
nuclear nucleosome	1.66448e-09	YBL002W,YBL003C,YBR010W,YDR224C,YDR225W,YPL127C	GO:0000788
nucleosome	9.04531e-09	YBL002W,YBL003C,YBR010W,YDR224C,YDR225W,YPL127C	GO:0000786
DNA packaging complex	7.9167e-08	YBL002W,YBL003C,YBR010W,YDR224C,YDR225W,YPL127C	GO:0044815
replication fork	1.66092e-07	YAR007C,YBL002W,YBL003C,YBR010W,YBR088C,YCL061C,YDR224C,YDR225W	GO:0005657
nuclear replication fork	4.39202e-07	YAR007C,YBL002W,YBL003C,YBR010W,YCL061C,YDR224C,YDR225W	GO:0043596
replication fork protection complex	5.48571e-07	YBL002W,YBL003C,YBR010W,YCL061C,YDR224C,YDR225W	GO:0031298
protein-DNA complex	4.70547e-06	YAR007C,YBL002W,YBL003C,YBR010W,YDR224C,YDR225W,YPL127C	GO:0032993
nuclear chromosome	2.56967e-05	YAR007C,YBL002W,YBL003C,YBR010W,YCL061C,YDL003W,YDR097C,YDR224C,YDR225W,YLR183C,YPL127C	GO:0000228
chromosome	8.53494e-05	YAR007C,YBL002W,YBL003C,YBR010W,YBR088C,YCL061C,YDL003W,YDR097C,YDR224C,YDR225W,YLR183C,YML034W,YPL127C	GO:0005694
nuclear chromosome part	8.82402e-05	YAR007C,YBL002W,YBL003C,YBR010W,YCL061C,YDL003W,YDR224C,YDR225W,YLR183C,YPL127C	GO:0044454
chromosomal part	0.000235235	YAR007C,YBL002W,YBL003C,YBR010W,YBR088C,YCL061C,YDL003W,YDR224C,YDR225W,YLR183C,YML034W,YPL127C	GO:0044427
nuclear chromatin	0.000313023	YBL002W,YBL003C,YBR010W,YDR224C,YDR225W,YLR183C,YPL127C	GO:0000790
chromatin	0.00100432	YBL002W,YBL003C,YBR010W,YDR224C,YDR225W,YLR183C,YPL127C	GO:0000785
nucleus	0.0149054	YAR007C,YBL002W,YBL003C,YBR010W,YBR088C,YCL061C,YCL067C,YCR039C,YDL003W,YDR097C,YDR113C,YDR224C,YDR225W,YDR545W,YER190W,YGR296W,YLR183C,YLR466W,YLR467W,YML034W,YNL339C,YNR009W,YPL127C,YPL256C	GO:0005634
GO MF
DNA helicase activity	3.96833e-06	YDR545W,YER190W,YGR296W,YLR466W,YLR467W,YNL339C,YPL283C	GO:0003678
helicase activity	0.000183088	YDR545W,YER190W,YGR296W,YLR466W,YLR467W,YNL339C,YOR396W,YPL283C	GO:0004386
protein heterodimerization activity	0.00115594	YBL002W,YBL003C,YBR010W,YDR224C,YDR225W	GO:0046982
protein dimerization activity	0.043054	YBL002W,YBL003C,YBR010W,YDR224C,YDR225W	GO:0046983

## Sheet: D
Title	P-value	Genes	PMID
Genome-wide array-CGH analysis reveals YRF1 gene copy number variation that modulates genetic stability in distillery yeasts.	2.79675e-12	YDR545W,YER190W,YGR296W,YLR466W,YLR467W,YNL339C,YPL283C	26384347
Transcriptional effects of the potent enediyne anti-cancer agent Calicheamicin gamma(I)(1).	1.11477e-11	YDR545W,YER190W,YGR296W,YLR466W,YLR467W,YNL339C,YPL283C	11880039
Linking DNA replication checkpoint to MBF cell-cycle transcription reveals a distinct class of G1/S genes.	2.32155e-11	YDL003W,YDR224C,YDR225W,YER001W,YLR183C,YNL300W,YNR009W,YOL007C,YPL127C,YPL163C,YPL256C	22333912
Mcm1p-induced DNA bending regulates the formation of ternary transcription factor complexes.	2.34757e-11	YCR039C,YDR545W,YER190W,YGR296W,YLR466W,YLR467W,YNL339C,YPL283C	12509445
A genetic screen for yeast genes induced by sustained osmotic stress.	1.82009e-10	YDR545W,YER190W,YGR296W,YLR466W,YLR467W,YNL339C,YPL283C	12868060
Histone h3 exerts a key function in mitotic checkpoint control.	1.82009e-10	YBL002W,YBL003C,YBR010W,YDL003W,YDR113C,YDR224C,YDR225W	19917722
Clustering time-varying gene expression profiles using scale-space signals.	2.60723e-10	YAR007C,YBL002W,YBL003C,YBR010W,YBR088C,YDL003W,YDR097C,YDR113C,YDR224C,YDR225W,YER001W,YPL256C	16452778
Y'-Help1, a DNA helicase encoded by the yeast subtelomeric Y' element, is induced in survivors defective for telomerase.	2.72681e-10	YDR545W,YER190W,YGR296W,YLR466W,YLR467W,YNL339C,YOR396W,YPL283C	9837911
A statistical method to incorporate biological knowledge for generating testable novel gene regulatory interactions from microarray experiments.	5.80012e-10	YAR007C,YBL002W,YBL003C,YBR010W,YCL024W,YDR224C,YDR225W,YER001W	17727721
Molecular biology. Nucleosomes help guide yeast gene activity.	5.60545e-09	YBL002W,YBL003C,YBR010W,YDR224C,YDR225W,YPL127C	15961637
Brownian dynamics simulation of directional sliding of histone octamers caused by DNA bending.	5.60545e-09	YBL002W,YBL003C,YBR010W,YDR224C,YDR225W,YPL127C	16802969
Quantitative profiling of histone post-translational modifications by stable isotope labeling.	5.60545e-09	YBL002W,YBL003C,YBR010W,YDR224C,YDR225W,YPL127C	17309842
Intrinsic histone-DNA interactions are not the major determinant of nucleosome positions in vivo.	5.60545e-09	YBL002W,YBL003C,YBR010W,YDR224C,YDR225W,YPL127C	19620965
Nucleosome positioning--what do we really know?	5.60545e-09	YBL002W,YBL003C,YBR010W,YDR224C,YDR225W,YPL127C	19795076
Nucleosome positioning by genomic excluding-energy barriers.	5.60545e-09	YBL002W,YBL003C,YBR010W,YDR224C,YDR225W,YPL127C	20018700
The DNA sequence-dependence of nucleosome positioning in vivo and in vitro.	5.60545e-09	YBL002W,YBL003C,YBR010W,YDR224C,YDR225W,YPL127C	20232928
Nucleosome sequence preferences influence in vivo nucleosome organization.	5.60545e-09	YBL002W,YBL003C,YBR010W,YDR224C,YDR225W,YPL127C	20683473
Synthesis of yeast histones in the cell cycle.	5.60545e-09	YBL002W,YBL003C,YBR010W,YDR224C,YDR225W,YPL127C	778847
Identification of a core set of signature cell cycle genes whose relative order of time to peak expression is conserved across species.	5.95004e-09	YAR007C,YBL002W,YBL003C,YBR010W,YCL061C,YDL003W,YDR097C,YPL256C	22135306
Phosphorylation of histone variant regions in chromatin: unlocking the linker?	7.34938e-09	YBL002W,YBL003C,YBR010W,YDR224C,YDR225W,YPL127C	11467741
Reversible histone modifications and the chromosome cell cycle.	7.34938e-09	YBL002W,YBL003C,YBR010W,YDR224C,YDR225W,YPL127C	1312335
Repair of UV lesions in nucleosomes - intrinsic properties and remodeling.	7.34938e-09	YBL002W,YBL003C,YBR010W,YDR224C,YDR225W,YPL127C	15925550
A thermodynamic model for nap1-histone interactions.	7.34938e-09	YBL002W,YBL003C,YBR010W,YDR224C,YDR225W,YPL127C	18728017
Subnucleosomal structures and nucleosome asymmetry across a genome.	7.34938e-09	YBL002W,YBL003C,YBR010W,YDR224C,YDR225W,YPL127C	25480300
The major architects of chromatin: architectural proteins in bacteria, archaea and eukaryotes.	1.22445e-08	YBL002W,YBL003C,YBR010W,YDR224C,YDR225W,YPL127C	19037758
Nucleosome patterning evolution: steady aim despite moving targets.	1.22445e-08	YBL002W,YBL003C,YBR010W,YDR224C,YDR225W,YPL127C	20461077
Amplification of histone genes by circular chromosome formation in Saccharomyces cerevisiae.	3.48611e-08	YBL002W,YBL003C,YBR010W,YDR224C,YDR225W	17066037
Fluorescence strategies for high-throughput quantification of protein interactions.	3.48611e-08	YBL002W,YBL003C,YDR224C,YDR225W,YPL127C	22121211
Comparative analysis of cell cycle regulated genes in eukaryotes.	4.05791e-08	YBL002W,YBL003C,YBR010W,YCL024W,YDL003W,YDR097C,YDR224C,YDR225W	16362914
The checkpoint transcriptional response: make sure to turn it off once you are satisfied.	5.66091e-08	YDL003W,YDR224C,YDR225W,YER001W,YLR183C,YNL300W,YOL007C,YPL127C	22895177
Regulation of cell cycle-dependent gene expression in yeast.	5.73605e-08	YBL002W,YBL003C,YBR010W,YBR088C,YDR224C,YDR225W,YPL256C	2201678
The INO80 ATP-dependent chromatin remodeling complex is a nucleosome spacing factor.	9.65475e-08	YBL002W,YBL003C,YBR010W,YDR224C,YDR225W	21135121
Targets of the cyclin-dependent kinase Cdk1.	9.74451e-08	YDR097C,YDR113C,YDR545W,YER190W,YGR296W,YIL140W,YLR183C,YLR466W,YLR467W,YML034W,YNL339C,YPL283C	14574415
Linking cell cycle to histone modifications: SBF and H2B monoubiquitination machinery and cell-cycle regulation of H3K79 dimethylation.	9.90698e-08	YBL002W,YBR010W,YDR224C,YNR009W,YPL127C,YPL256C	19682934
Localization of proteins that are coordinately expressed with Cln2 during the cell cycle.	1.45868e-07	YAR007C,YBR088C,YCL024W,YDL003W,YIL140W,YLR183C,YOL007C	15282802
The conserved bromo-adjacent homology domain of yeast Orc1 functions in the selection of DNA replication origins within chromatin.	1.48922e-07	YBL002W,YBL003C,YBR010W,YDR224C,YDR225W,YPL127C	20595233
Spt10 and Spt21 Are Required for Transcriptional Silencing in Saccharomyces cerevisiae.	1.71389e-07	YBL002W,YBL003C,YBR010W,YCL067C,YDR224C,YDR225W	21057056
Twenty-five years of the nucleosome, fundamental particle of the eukaryote chromosome.	2.3574e-07	YBL002W,YBL003C,YBR010W,YDR224C,YDR225W	10458604
In vivo cross-linking and immunoprecipitation for studying dynamic Protein:DNA associations in a chromatin environment.	2.3574e-07	YBL002W,YBL003C,YBR010W,YDR224C,YDR225W	10579938
Destabilization of nucleosomes by an unusual DNA conformation adopted by poly(dA) small middle dotpoly(dT) tracts in vivo.	2.3574e-07	YBL002W,YBL003C,YBR010W,YDR224C,YDR225W	10880448
Dynamics of histone acetylation in Saccharomyces cerevisiae.	2.3574e-07	YBL002W,YBL003C,YBR010W,YDR224C,YDR225W	11327883
Sin mutations alter inherent nucleosome mobility.	2.3574e-07	YBL002W,YBL003C,YBR010W,YDR224C,YDR225W	14726954
Yeast differentiation using histone promoter sequences.	2.3574e-07	YBL002W,YBL003C,YBR010W,YDR224C,YDR225W	15059209
Global nucleosome distribution and the regulation of transcription in yeast.	2.3574e-07	YBL002W,YBL003C,YBR010W,YDR224C,YDR225W	15461807
The hydrophobicity of the H3 histone fold differs from the hydrophobicity of the other three folds.	2.3574e-07	YBL002W,YBL003C,YBR010W,YDR224C,YDR225W	15871046
Multiple independent evolutionary solutions to core histone gene regulation.	2.3574e-07	YBL002W,YBL003C,YBR010W,YDR224C,YDR225W	17184543
Global analysis of functional surfaces of core histones with comprehensive point mutants.	2.3574e-07	YBL002W,YBL003C,YBR010W,YDR224C,YDR225W	17212652
Nucleosome positioning signals in genomic DNA.	2.3574e-07	YBL002W,YBL003C,YBR010W,YDR224C,YDR225W	17620451
HistoneHits: A database for histone mutations and their phenotypes.	2.3574e-07	YBL002W,YBL003C,YBR010W,YDR224C,YDR225W	19218532
Identification of cis-Regulatory Elements in Gene Co-expression Networks Using A-GLAM.	2.3574e-07	YBL002W,YBL003C,YBR010W,YDR224C,YDR225W	19381547
Implications of the nucleosome code in regulatory variation, adaptation and evolution.	2.3574e-07	YBL002W,YBL003C,YBR010W,YDR224C,YDR225W	19597338
A statistical thermodynamic approach for predicting the sequence-dependent nucleosome positioning along genomes.	2.3574e-07	YBL002W,YBL003C,YBR010W,YDR224C,YDR225W	19598227
Histone H2BK123 monoubiquitination is the critical determinant for H3K4 and H3K79 trimethylation by COMPASS and Dot1.	2.3574e-07	YBL002W,YBL003C,YBR010W,YDR224C,YDR225W	19667127
New insights into two distinct nucleosome distributions: comparison of cross-platform positioning datasets in the yeast genome.	2.3574e-07	YBL002W,YBL003C,YBR010W,YDR224C,YDR225W	20078849
Relaxation dynamics of nucleosomal DNA.	2.3574e-07	YBL002W,YBL003C,YBR010W,YDR224C,YDR225W	20145808
Dynamic changes in histone acetylation regulate origins of DNA replication.	2.3574e-07	YBL002W,YBL003C,YBR010W,YDR224C,YDR225W	20228802
Nucleosome positioning, nucleosome spacing and the nucleosome code.	2.3574e-07	YBL002W,YBL003C,YBR010W,YDR224C,YDR225W	20232933
Identifying the combinatorial effects of histone modifications by association rule mining in yeast.	2.3574e-07	YBL002W,YBL003C,YBR010W,YDR224C,YDR225W	21037963
Determination of histone acetylation status by chromatin immunoprecipitation.	2.3574e-07	YBL002W,YBL003C,YBR010W,YDR224C,YDR225W	22113281
Mutagenesis of pairwise combinations of histone amino-terminal tails reveals functional redundancy in budding yeast.	2.3574e-07	YBL002W,YBL003C,YBR010W,YDR224C,YDR225W	22451923
Histone function in transcription.	2.3574e-07	YBL002W,YBL003C,YBR010W,YDR224C,YDR225W	2275823
Discovery of Histone Modification Crosstalk Networks by Stable Isotope Labeling of Amino Acids in Cell Culture Mass Spectrometry (SILAC MS).	2.3574e-07	YBL002W,YBL003C,YBR010W,YDR224C,YDR225W	23592332
Telomeric repeats act as nucleosome-disfavouring sequences in vivo.	2.3574e-07	YBL002W,YBL003C,YBR010W,YDR224C,YDR225W	24174540
A highly conserved region within H2B is important for FACT to act on nucleosomes.	2.3574e-07	YBL002W,YBL003C,YBR010W,YDR224C,YDR225W	24248595
Flexibility in crosstalk between H2B ubiquitination and H3 methylation in vivo.	2.3574e-07	YBL002W,YBL003C,YBR010W,YDR224C,YDR225W	25141862
Nucleosome alterations caused by mutations at modifiable histone residues in Saccharomyces cerevisiae.	2.3574e-07	YBL002W,YBL003C,YBR010W,YDR224C,YDR225W	26498326
Normal stoichiometry of histone dimer sets is necessary for high fidelity of mitotic chromosome transmission.	2.3574e-07	YBL002W,YBL003C,YBR010W,YDR224C,YDR225W	3510079
Large-scale isolation of a native deoxyribonucleohistone complex from baker's yeast.	2.3574e-07	YBL002W,YBL003C,YBR010W,YDR224C,YDR225W	364416
The histones of yeast. The isolation and partial structure of the core histones.	2.3574e-07	YBL002W,YBL003C,YBR010W,YDR224C,YDR225W	7002547
The regulation of euchromatin and heterochromatin by histones in yeast.	2.3574e-07	YBL002W,YBL003C,YBR010W,YDR224C,YDR225W	8655644
Domain organization at the centromere and neocentromere.	2.67434e-07	YBL002W,YBL003C,YDL003W,YDR113C,YDR224C,YDR225W	11702777
The bromodomain of Gcn5p interacts in vitro with specific residues in the N terminus of histone H4.	2.75427e-07	YBL002W,YBL003C,YBR010W,YDR224C,YDR225W	10074402
The nuclear actin-related protein of Saccharomyces cerevisiae, Act3p/Arp4, interacts with core histones.	2.75427e-07	YBL002W,YBL003C,YBR010W,YDR224C,YDR225W	10436015
Identification and characterization of the genes encoding the core histones and histone variants of Neurospora crassa.	2.75427e-07	YBL002W,YBL003C,YBR010W,YDR224C,YDR225W	11901114
Connecting the DOTs: covalent histone modifications and the formation of silent chromatin.	2.75427e-07	YBL002W,YBL003C,YBR010W,YDR224C,YDR225W	12142001
Gene silencing: trans-histone regulatory pathway in chromatin.	2.75427e-07	YBL002W,YBL003C,YBR010W,YDR224C,YDR225W	12152067
Mapping global histone acetylation patterns to gene expression.	2.75427e-07	YBL002W,YBL003C,YBR010W,YDR224C,YDR225W	15186774
Moving marks: Dynamic histone modifications in yeast.	2.75427e-07	YBL002W,YBL003C,YBR010W,YDR224C,YDR225W	17700858
Global dynamics of newly constructed oligonucleosomes of conventional and variant H2A.Z histone.	2.75427e-07	YBL002W,YBL003C,YBR010W,YDR224C,YDR225W	17996059
A comprehensive library of histone mutants identifies nucleosomal residues required for H3K4 methylation.	2.75427e-07	YBL002W,YBL003C,YBR010W,YDR224C,YDR225W	18622391
One-pot shotgun quantitative mass spectrometry characterization of histones.	2.75427e-07	YBL002W,YBL003C,YBR010W,YDR224C,YDR225W	19764812
Computational prediction of nucleosome positioning by calculating the relative fragment frequency index of nucleosomal sequences.	2.75427e-07	YBL002W,YBL003C,YBR010W,YDR224C,YDR225W	20206172
Novel trans-tail regulation of H2B ubiquitylation and H3K4 methylation by the N terminus of histone H2A.	2.75427e-07	YBL002W,YBL003C,YBR010W,YDR224C,YDR225W	20498280
Cell signaling and transcriptional regulation via histone phosphorylation.	2.75427e-07	YBL002W,YBL003C,YBR010W,YDR224C,YDR225W	21467136
Global analysis of core histones reveals nucleosomal surfaces required for chromosome bi-orientation.LID - 10.1038/emboj.2011.241 [doi]	2.75427e-07	YBL002W,YBL003C,YBR010W,YDR224C,YDR225W	21772248
Histone modification pattern evolution after yeast gene duplication.	2.75427e-07	YBL002W,YBL003C,YBR010W,YDR224C,YDR225W	22776110
Reconstitution of hemisomes on budding yeast centromeric DNA.	2.75427e-07	YBL002W,YBL003C,YBR010W,YDR224C,YDR225W	23620291
A comparison of in vitro nucleosome positioning mapped with chicken, frog and a variety of yeast core histones.	2.75427e-07	YBL002W,YBL003C,YBR010W,YDR224C,YDR225W	23871836
The N-terminal acetylation of Sir3 stabilizes its binding to the nucleosome core particle.	2.75427e-07	YBL002W,YBL003C,YBR010W,YDR224C,YDR225W	23934150
Heavy transcription of yeast genes correlates with differential loss of histone H2B relative to H4 and queued RNA polymerases.	2.75427e-07	YBL002W,YBL003C,YBR010W,YDR224C,YDR225W	25348398
The amino-terminal tails of histones H2A and H3 coordinate efficient base excision repair, DNA damage signaling and postreplication repair in Saccharomyces cerevisiae.	2.75427e-07	YBL002W,YBL003C,YBR010W,YDR224C,YDR225W	25897129
C-terminal acidic domain of histone chaperone human NAP1 is an efficient binding assistant for histone H2A-H2B, but not H3-H4.	2.75427e-07	YBL002W,YBL003C,YBR010W,YDR224C,YDR225W	26841755
Assembly, remodeling, and histone binding capabilities of yeast nucleosome assembly protein 1.	2.75427e-07	YBL002W,YBL003C,YBR010W,YDR224C,YDR225W	9497395
A conserved RING finger protein required for histone H2B monoubiquitination and cell size control.	3.54282e-07	YBL002W,YBL003C,YBR010W,YDR224C,YDR225W	12535538
Spt10-dependent transcriptional activation in Saccharomyces cerevisiae requires both the Spt10 acetyltransferase domain and Spt21.	3.54282e-07	YBL002W,YBL003C,YBR010W,YDR224C,YDR225W	14673149
Relative affinities of DNA sequences for the histone octamer depend strongly upon both the temperature and octamer concentration.	3.54282e-07	YBL002W,YBL003C,YBR010W,YDR224C,YDR225W	16245949
Single-molecule imaging of DNA curtains reveals intrinsic energy landscapes for nucleosome deposition.	3.54282e-07	YBL002W,YBL003C,YBR010W,YDR224C,YDR225W	19734899
Cse4 is part of an octameric nucleosome in budding yeast.	3.54282e-07	YBL002W,YBL003C,YBR010W,YDR224C,YDR225W	19782029
The 1.9A crystal structure of Prp20p from Saccharomyces cerevisiae and its binding properties to Gsp1p and histones.	3.54282e-07	YBL002W,YBL003C,YBR010W,YDR224C,YDR225W	21093592
Structural basis of silencing: Sir3 BAH domain in complex with a nucleosome at 3.0 A resolution.	3.54282e-07	YBL002W,YBL003C,YBR010W,YDR224C,YDR225W	22096199
The conformational flexibility of the C-terminus of histone H4 promotes histone octamer and nucleosome stability and yeast viability.	3.54282e-07	YBL002W,YBL003C,YBR010W,YDR224C,YDR225W	22541333
Structure of Actin-related protein 8 and its contribution to nucleosome binding.	3.54282e-07	YBL002W,YBL003C,YBR010W,YDR224C,YDR225W	22977180
Rap1 relocalization contributes to the chromatin-mediated gene expression profile and pace of cell senescence.	3.54282e-07	YBL002W,YBL003C,YBR010W,YDR224C,YDR225W	23756653
The FACT Histone Chaperone Guides Histone H4 Into Its Nucleosomal Conformation in Saccharomyces cerevisiae.	3.54282e-07	YBL002W,YBL003C,YBR010W,YDR224C,YDR225W	23833181
Histone chaperone-mediated nucleosome assembly process.	3.54282e-07	YBL002W,YBL003C,YBR010W,YDR224C,YDR225W	25611318
In Vivo Mapping of FACT-Histone Interactions Identifies a Role of Pob3 C-terminus in H2A-H2B Binding.	3.54282e-07	YBL002W,YBL003C,YBR010W,YDR224C,YDR225W	26414936
Nucleosome positioning, nucleotide excision repair and photoreactivation in Saccharomyces cerevisiae.	3.54282e-07	YBL002W,YBL003C,YBR010W,YDR224C,YDR225W	26429065
SPT10 and SPT21 are required for transcription of particular histone genes in Saccharomyces cerevisiae.	3.54282e-07	YBL002W,YBL003C,YBR010W,YDR224C,YDR225W	8035801
Serial regulation of transcriptional regulators in the yeast cell cycle.	3.68528e-07	YBL002W,YBL003C,YBR010W,YDL003W,YDR224C,YDR225W,YER001W,YPL127C,YPL256C	11572776
Histone ubiquitination: a tagging tail unfolds?	3.74794e-07	YBL002W,YBL003C,YDR224C,YDR225W	11835281
Histone ubiquitylation and chromatin dynamics.	3.74794e-07	YBL002W,YBL003C,YDR224C,YDR225W	22201790
Lysine succinylation and lysine malonylation in histones.	3.74794e-07	YBL002W,YBL003C,YDR224C,YDR225W	22389435
Induction of yeast histone genes by stimulation of stationary-phase cells.	3.74794e-07	YBL002W,YBL003C,YDR224C,YDR225W	2247060
Changes in histone gene dosage alter transcription in yeast.	3.74794e-07	YBL002W,YBL003C,YDR224C,YDR225W	2834270
Amino acid sequences that determine the nuclear localization of yeast histone 2B.	3.74794e-07	YBL002W,YBL003C,YDR224C,YDR225W	3123916
Identification of sequences in a yeast histone promoter involved in periodic transcription.	3.74794e-07	YBL002W,YBL003C,YDR224C,YDR225W	3518945
Role of transcriptional and posttranscriptional regulation in expression of histone genes in Saccharomyces cerevisiae.	3.74794e-07	YBL002W,YBL003C,YDR224C,YDR225W	3547077
Periodic transcription of yeast histone genes.	3.74794e-07	YBL002W,YBL003C,YDR224C,YDR225W	6751560
Cell-cycle regulation of yeast histone mRNA.	3.74794e-07	YBL002W,YBL003C,YDR224C,YDR225W	7016339
Yeast histone genes show dosage compensation.	3.74794e-07	YBL002W,YBL003C,YDR224C,YDR225W	7016340
Isolation of the yeast histone octamer.	3.74794e-07	YBL002W,YBL003C,YDR224C,YDR225W	7972003
Purification of yeast histones competent for nucleosome assembly in vitro.	3.74794e-07	YBL002W,YBL003C,YDR224C,YDR225W	8017102
Influences of histone stoichiometry on the target site preference of retrotransposons Ty1 and Ty2 in Saccharomyces cerevisiae.	3.74794e-07	YBL002W,YBL003C,YDR224C,YDR225W	8849886
Chromatin assembly in a yeast whole-cell extract.	3.74794e-07	YBL002W,YBL003C,YDR224C,YDR225W	9256430
A global requirement for the HIR complex in the assembly of chromatin.	3.80299e-07	YBL002W,YBL003C,YBR010W,YBR088C,YDR224C,YDR225W	24459729
Eukaryotic replisome components cooperate to process histones during chromosome replication.	4.42765e-07	YBL002W,YBL003C,YBR010W,YCL061C,YDL003W,YDR224C,YDR225W	23499444
The FACT chromatin modulator: genetic and structure/function relationships.	5.04619e-07	YBL002W,YBL003C,YBR010W,YDR224C,YDR225W,YPL256C	15284894
DNA damage checkpoint inactivation: Adaptation and recovery.	5.21177e-07	YAR007C,YBL003C,YBR010W,YCL061C,YDR113C,YDR225W,YPL256C	19464963
Genome-wide patterns of histone modifications in yeast.	5.51874e-07	YBL002W,YBL003C,YBR010W,YDR224C,YDR225W	16912715
Histone chaperone specificity in Rtt109 activation.	5.51874e-07	YBL002W,YBL003C,YBR010W,YDR224C,YDR225W	19172749
Multifunctional Ebselen drug functions through the activation of DNA damage response and alterations in nuclear proteins.	5.51874e-07	YBL002W,YBL003C,YBR010W,YDR224C,YDR225W	22027221
Purification of a specific native genomic locus for proteomic analysis.	5.51874e-07	YBL002W,YBL003C,YBR010W,YDR224C,YDR225W	24030711
Site specificity analysis of Piccolo NuA4-mediated acetylation for different histone complexes.	5.51874e-07	YBL002W,YBL003C,YBR010W,YDR224C,YDR225W	26420880
Histone chaperones, histone acetylation, and the fluidity of the chromogenome.	6.35409e-07	YBL002W,YBL003C,YBR010W,YDR224C,YDR225W,YPL127C	20432449
The DNA-damage signature in Saccharomyces cerevisiae is associated with single-strand breaks in DNA.	6.40696e-07	YAR007C,YBL002W,YBL003C,YBR010W,YBR088C,YDR224C,YDR225W,YNL300W,YPL256C	17163986
Highly specific antibodies determine histone acetylation site usage in yeast heterochromatin and euchromatin.	8.94171e-07	YBL002W,YBL003C,YBR010W,YDR224C,YDR225W	11545749
Comprehensive profiling of histone modifications using a label-free approach and its applications in determining structure-function relationships.	8.94171e-07	YBL002W,YBL003C,YBR010W,YDR224C,YDR225W	18671409
Controlling histone methylation via trans-histone pathways.	8.94171e-07	YBL002W,YBL003C,YBR010W,YDR224C,YDR225W	18806472
Genome-wide views of chromatin structure.	8.94171e-07	YBL002W,YBL003C,YBR010W,YDR224C,YDR225W	19317649
Incorporating nucleosomes into thermodynamic models of transcription regulation.	8.94171e-07	YBL002W,YBL003C,YBR010W,YDR224C,YDR225W	19451592
yFACT induces global accessibility of nucleosomal DNA without H2A-H2B displacement.	8.94171e-07	YBL002W,YBL003C,YBR010W,YDR224C,YDR225W	19683499
The histone chaperone Nap1 promotes nucleosome assembly by eliminating nonnucleosomal histone DNA interactions.	8.94171e-07	YBL002W,YBL003C,YBR010W,YDR224C,YDR225W	20347425
Data for the identification of proteins and post-translational modifications of proteins associated to histones H3 and H4 in S. cerevisiae, using tandem affinity purification coupled with mass spectrometry.	8.94171e-07	YBL002W,YBL003C,YBR010W,YDR224C,YDR225W	26949727
The histone tails of the nucleosome.	8.94171e-07	YBL002W,YBL003C,YBR010W,YDR224C,YDR225W	9610403
GINS maintains association of Cdc45 with MCM in replisome progression complexes at eukaryotic DNA replication forks.	9.97298e-07	YBL002W,YBL003C,YBR010W,YCL061C,YDR224C,YDR225W	16531994
Nucleosome assembly protein 1 exchanges histone H2A-H2B dimers and assists nucleosome sliding.	1.21505e-06	YBL002W,YBL003C,YDR224C,YDR225W	15516689
Association states of nucleosome assembly protein 1 and its complexes with histones.	1.21505e-06	YBL002W,YBL003C,YDR224C,YDR225W	15687486
Regulation of histone H2A and H2B ubiquitylation.	1.21505e-06	YBL002W,YBL003C,YDR224C,YDR225W	16772277
Rad26p, a transcription-coupled repair factor, promotes the eviction and prevents the reassociation of histone H2A-H2B dimer during transcriptional elongation in vivo.	1.21505e-06	YBL002W,YBL003C,YDR224C,YDR225W	22794311
All four core histone N-termini contain sequences required for the repression of basal transcription in yeast.	1.21505e-06	YBL002W,YBL003C,YDR224C,YDR225W	8670902
Yeast chromatin reconstitution system using purified yeast core histones and yeast nucleosome assembly protein-1.	1.21505e-06	YBL002W,YBL003C,YDR224C,YDR225W	9179300
Global effects of DNA replication and DNA replication origin activity on eukaryotic gene expression.	1.21884e-06	YBL002W,YBL003C,YBR010W,YDR224C,YDR225W,YPL127C	19888207
Histone chaperones link histone nuclear import and chromatin assembly.	1.21884e-06	YBL002W,YBL003C,YBR010W,YDR224C,YDR225W,YPL127C	22015777
Histone demethylation by hydroxylation: chemistry in action.	1.27861e-06	YBL002W,YBL003C,YBR010W,YDR224C,YDR225W	17163647
Centromere identity: a challenge to be faced.	1.27861e-06	YBL002W,YBL003C,YBR010W,YDR224C,YDR225W	20585957
The SMC complexes, DNA and chromosome topology: right or knot?	1.5061e-06	YBL002W,YBL003C,YBR010W,YDL003W,YDR224C,YDR225W	21923481
De novo nucleosome assembly: new pieces in an old puzzle.	1.94398e-06	YBL002W,YBL003C,YBR010W,YDR224C,YDR225W	10859162
Yeast ASF1 protein is required for cell cycle regulation of histone gene transcription.	1.94398e-06	YBL002W,YBL003C,YBR010W,YDR224C,YDR225W	11404324
Nonhistone Scm3 and histones CenH3-H4 assemble the core of centromere-specific nucleosomes.	1.94398e-06	YBL002W,YBL003C,YBR010W,YDR224C,YDR225W	17574026
H2B ubiquitylation acts as a barrier to Ctk1 nucleosomal recruitment prior to removal by Ubp8 within a SAGA-related complex.	1.94398e-06	YBL002W,YBL003C,YBR010W,YDR224C,YDR225W	17643376
Global assessment of combinatorial post-translational modification of core histones in yeast using contemporary mass spectrometry. LYS4 trimethylation correlates with degree of acetylation on the same H3 tail.	1.94398e-06	YBL002W,YBL003C,YBR010W,YDR224C,YDR225W	17652096
Saccharomyces cerevisiae Yta7 Regulates Histone Gene Expression.	1.94398e-06	YBL002W,YBL003C,YBR010W,YDR224C,YDR225W	18493054
Reconstitution of heterochromatin-dependent transcriptional gene silencing.	1.94398e-06	YBL002W,YBL003C,YBR010W,YDR224C,YDR225W	19782027
Activation-induced disruption of nucleosome position clusters on the coding regions of Gcn4-dependent genes extends into neighbouring genes.	1.94398e-06	YBL002W,YBL003C,YBR010W,YDR224C,YDR225W	21880600
Perfect and imperfect nucleosome positioning in yeast.	1.94398e-06	YBL002W,YBL003C,YBR010W,YDR224C,YDR225W	22306662
Direct Bre1-Paf1 Complex Interactions and RING Finger-independent Bre1-Rad6 Interactions Mediate Histone H2B Ubiquitylation in Yeast.	2.74803e-06	YBL002W,YBL003C,YBR010W,YDR224C,YDR225W	19531475
Regulation of active genome integrity and expression by Rad26p.	2.74803e-06	YBL002W,YBL003C,YBR010W,YDR224C,YDR225W	25484185
Histone Chaperone Nap1 Is a Major Regulator of Histone H2A-H2B Dynamics at the Inducible GAL Locus.	2.74803e-06	YBL002W,YBL003C,YBR010W,YDR224C,YDR225W	26884462
Modulation of histone deposition by the karyopherin kap114.	3.13793e-06	YBL002W,YBL003C,YDR224C,YDR225W	15713633
Histone sumoylation is a negative regulator in Saccharomyces cerevisiae and shows dynamic interplay with positive-acting histone modifications.	3.13793e-06	YBL002W,YBL003C,YDR224C,YDR225W	16598039
Yin and Yang of Histone H2B Roles in Silencing and Longevity: A Tale of Two Arginines.	3.13793e-06	YBL002W,YBL003C,YDR224C,YDR225W	20713692
H2B Tyr37 phosphorylation suppresses expression of replication-dependent core histone genes.	3.13793e-06	YBL002W,YBL003C,YDR224C,YDR225W	22885324
The H2A/H2B-like histone-fold domain proteins at the crossroad between chromatin and different DNA metabolisms.	3.13793e-06	YBL002W,YBL003C,YDR224C,YDR225W	23756340
FACT Disrupts Nucleosome Structure by Binding H2A-H2B with Conserved Peptide Motifs.	3.13793e-06	YBL002W,YBL003C,YDR224C,YDR225W	26455391
The RAD6 protein of Saccharomyces cerevisiae polyubiquitinates histones, and its acidic domain mediates this activity.	3.13793e-06	YBL002W,YBL003C,YDR224C,YDR225W	2850263
The two gene pairs encoding H2A and H2B play different roles in the Saccharomyces cerevisiae life cycle.	3.13793e-06	YBL002W,YBL003C,YDR224C,YDR225W	3316978
A key role for Ctf4 in coupling the MCM2-7 helicase to DNA polymerase alpha within the eukaryotic replisome.	3.14768e-06	YBL002W,YBL003C,YBR010W,YCL061C,YDR224C,YDR225W	19661920
Regulation of histone gene expression in budding yeast.	3.48372e-06	YBL002W,YBL003C,YBR010W,YDR224C,YDR225W,YNR009W,YPL127C	22555441
Role of the Conserved Sir3-BAH Domain in Nucleosome Binding and Silent Chromatin Assembly.	3.6936e-06	YBL002W,YBL003C,YBR010W,YDR224C,YDR225W	18158899
Interaction of transcriptional regulators with specific nucleosomes across the Saccharomyces genome.	3.6936e-06	YBL002W,YBL003C,YBR010W,YDR224C,YDR225W	19782036
Illuminating transcription pathways using fluorescent reporter genes and yeast functional genomics.	3.6936e-06	YBL002W,YBL003C,YBR010W,YDR224C,YDR225W	21326895
Direct interplay among histones, histone chaperones, and a chromatin boundary protein in the control of histone gene expression.	3.6936e-06	YBL002W,YBL003C,YBR010W,YDR224C,YDR225W	22907759
High-resolution timing of cell cycle-regulated gene expression.	4.48629e-06	YBL002W,YBL003C,YBR010W,YDR224C,YPL127C,YPL256C	17827275
Histone chaperones: modulators of chromatin marks.	5.07223e-06	YBL002W,YBL003C,YBR010W,YDR224C,YDR225W	21362547
SIR-nucleosome interactions: Structure-function relationships in yeast silent chromatin.	5.07223e-06	YBL002W,YBL003C,YBR010W,YDR224C,YDR225W	23791651
Posttranslational modifications of repair factors and histones in the cellular response to stalled replication forks.	6.40299e-06	YAR007C,YBL002W,YBL003C,YBR010W,YBR088C,YCL061C,YDR224C,YDR225W	19482523
FACT and the Proteasome Promote Promoter Chromatin Disassembly and Transcriptional Initiation.	6.56956e-06	YBL002W,YBL003C,YBR010W,YDR224C,YDR225W	19574230
Centromeres: assembling and propagating epigenetic function.	6.56956e-06	YBL002W,YBL003C,YBR010W,YDR224C,YDR225W	20012585
Insights into assembly and regulation of centromeric chromatin in Saccharomyces cerevisiae.	6.56956e-06	YBL002W,YBL003C,YBR010W,YDR224C,YDR225W	22366340
Steady-state levels of histone acetylation in Saccharomyces cerevisiae.	6.59365e-06	YBL002W,YBR010W,YDR224C,YDR225W	10777603
A specialized nucleosome has a "point" to make.	6.59365e-06	YBL002W,YBL003C,YDR224C,YDR225W	17574019
Regulation of Gene Transcription by the Histone H2A N-Terminal Domain.	6.59365e-06	YBL002W,YBL003C,YDR224C,YDR225W	17724083
Spt10 and Swi4 Control the Timing of Histone H2A/H2B Gene Activation in Budding Yeast.	6.59365e-06	YBL002W,YBL003C,YDR224C,YDR225W	21115727
Effects of histone acetylation by Piccolo NuA4 on the structure of a nucleosome and the interactions between two nucleosomes.	6.59365e-06	YBL002W,YBL003C,YDR224C,YDR225W	21282115
Decoding the trans-histone crosstalk: methods to analyze H2B ubiquitination, H3 methylation and their regulatory factors.	6.59365e-06	YBL002W,YBR010W,YDR224C,YDR225W	21392582
Immunoblotting histones from yeast whole-cell protein extracts.	6.59365e-06	YBL002W,YBR010W,YBR088C,YDR224C	23818662
Patterns of Gene Conversion in Duplicated Yeast Histones Suggest Strong Selection on a Coadapted Macromolecular Complex.	6.59365e-06	YBL002W,YBL003C,YBR010W,YDR225W	26560339
Progression into the first meiotic division is sensitive to histone H2A-H2B dimer concentration in Saccharomyces cerevisiae.	6.59365e-06	YBL002W,YBL003C,YDR224C,YDR225W	9055075
Computational reconstruction of transcriptional regulatory modules of the yeast cell cycle.	7.04052e-06	YBR010W,YDR224C,YDR225W,YER001W,YER190W,YGR296W,YLR467W,YNL339C	17010188
The role of nuclear architecture in genomic instability and ageing.	8.70632e-06	YBL002W,YBL003C,YBR010W,YDR224C,YDR225W	17700626
A tale of histone modifications.	1.15094e-05	YBL002W,YBL003C,YBR010W,YDR224C,YDR225W	11305943
Nhp6p and Med3p regulate gene expression by controlling the local subunit composition of RNA polymerase II.	1.15094e-05	YBL002W,YBL003C,YBR010W,YDR224C,YDR225W	18448120
The elongation rate of RNA polymerase determines the fate of transcribed nucleosomes.LID - 10.1038/nsmb.2164 [doi]	1.15094e-05	YBL002W,YBL003C,YBR010W,YDR224C,YDR225W	22081017
Sir3-dependent assembly of supramolecular chromatin structures in vitro.	1.20456e-05	YBL002W,YBL003C,YBR010W,YDR224C	11447281
Identification of a new set of cell cycle-regulatory genes that regulate S-phase transcription of histone genes in Saccharomyces cerevisiae.	1.20456e-05	YBL002W,YBL003C,YDR224C,YDR225W	1406694
Nonhistone Scm3 Binds to AT-Rich DNA to Organize Atypical Centromeric Nucleosome of Budding Yeast.	1.20456e-05	YBL002W,YBL003C,YDR224C,YDR225W	21816344
The Abundant Histone Chaperones Spt6 and FACT Collaborate to Assemble, Inspect, and Maintain Chromatin Structure in Saccharomyces cerevisiae.	1.20456e-05	YBL002W,YBL003C,YDR224C,YDR225W	26416482
Structural basis of H2A.Z recognition by SRCAP chromatin-remodeling subunit YL1.	1.20456e-05	YBL002W,YBL003C,YDR224C,YDR225W	26974124
The effect of histone gene deletions on chromatin structure in Saccharomyces cerevisiae.	1.20456e-05	YBL002W,YBL003C,YDR224C,YDR225W	2847314
A barcode screen for epigenetic regulators reveals a role for the NuB4/HAT-B histone acetyltransferase complex in histone turnover.	1.44071e-05	YBL002W,YBL003C,YBR010W,YDR224C,YDR225W	21998594
Paf1 restricts Gcn4 occupancy and antisense transcription at the ARG1 promoter.	1.44071e-05	YBL002W,YBL003C,YBR010W,YDR224C,YDR225W	22252319
A Role for H2B Ubiquitylation in DNA Replication.	1.44071e-05	YAR007C,YBL002W,YBR088C,YDR224C,YPL256C	23103252
Nucleosome Positioning in Saccharomyces cerevisiae.	1.69203e-05	YBL002W,YBL003C,YBR010W,YDR224C,YDR225W,YPL127C	21646431
A PWWP Domain-Containing Protein Targets the NuA3 Acetyltransferase Complex via Histone H3 Lysine 36 trimethylation to Coordinate Transcriptional Elongation at Coding Regions.	1.82306e-05	YBL002W,YBL003C,YBR010W,YDR224C,YDR225W	25104842
Nuclear import of histone H2A and H2B is mediated by a network of karyopherins.	2.05e-05	YBL002W,YBL003C,YDR224C,YDR225W	11309407
Double-stranded DNA Binding, an Unusual Property of DNA Polymerase {epsilon}, Promotes Epigenetic Silencing in Saccharomyces cerevisiae.	2.05e-05	YBL002W,YBL003C,YDR224C,YDR225W	16916794
Properties of Nat4, an Nalpha-acetyltransferase of Saccharomyces cerevisiae that modifies N termini of histones H2A and H4.	2.05e-05	YBL002W,YBL003C,YDR224C,YDR225W	19332560
Nucleosome dynamics regulates DNA processing.	2.05e-05	YBL002W,YBL003C,YDR224C,YDR225W	23728291
Cell cycle-regulated oscillator coordinates core histone gene transcription through histone acetylation.	2.05e-05	YBL002W,YBL003C,YDR224C,YDR225W	25228766
Stronger purifying selection against gene conversions in a pathogenic Saccharomyces cerevisiae strain.	2.08129e-05	YCL067C,YDR545W,YER190W,YGR296W,YLR466W,YLR467W,YNL339C,YPL283C	23231602
Cell cycle regulated gene expression in yeasts.	2.16329e-05	YBL002W,YBL003C,YBR010W,YDR224C,YDR225W,YNR009W	21310294
Chromatin remodelers Isw1 and Chd1 maintain chromatin structure during transcription by preventing histone exchange.	2.16329e-05	YBL002W,YBL003C,YBR010W,YDR224C,YDR225W,YPL127C	22922743
Identification of a yeast transcription factor IID subunit, TSG2/TAF48.	2.22747e-05	YBL002W,YBL003C,YDR224C,YDR225W,YPL256C	10751405
Architecture of the budding yeast kinetochore reveals a conserved molecular core.	2.22747e-05	YBL002W,YBL003C,YBR010W,YDR224C,YDR225W	14581449
The role of chromatin structure in regulating stress-induced transcription in Saccharomyces cerevisiae.	2.22747e-05	YBL002W,YBL003C,YBR010W,YDR224C,YDR225W	16936821
Nucleosomes can form a polar barrier to transcript elongation by RNA polymerase II.	2.22747e-05	YBL002W,YBL003C,YBR010W,YDR224C,YDR225W	17081995
Proteomic and genomic characterization of chromatin complexes at a boundary.	2.7542e-05	YBL002W,YBL003C,YBR010W,YDR224C,YDR225W	15824130
A histone acetylation switch regulates H2A.Z deposition by the SWR-C remodeling enzyme.	2.7542e-05	YBL002W,YBL003C,YBR010W,YDR224C,YDR225W	23580526
Structure and Subunit Topology of the INO80 Chromatin Remodeler and Its Nucleosome Complex.	2.7542e-05	YBL002W,YBL003C,YBR010W,YDR224C,YDR225W	24034245
The function and properties of the Azf1 transcriptional regulator change with growth conditions in Saccharomyces cerevisiae.	2.987e-05	YBL002W,YKR013W,YLR183C,YMR215W,YNL300W,YNR009W,YOL007C	16467472
A noncanonical bromodomain in the AAA ATPase protein Yta7 directs chromosomal positioning and barrier chromatin activity.	3.16877e-05	YBL002W,YBR010W,YDR224C,YDR225W	19581291
The mitotic Clb cyclins are required to alleviate HIR-mediated repression of the yeast histone genes at the G1/S transition.	3.16877e-05	YBL002W,YBL003C,YDR224C,YDR225W	21978826
Structural basis for histone H2B deubiquitination by the SAGA DUB module.	3.16877e-05	YBL002W,YBL003C,YDR224C,YDR225W	26912860
A yeast H2A-H2B promoter can be regulated by changes in histone gene copy number.	3.33737e-05	YBL003C,YDR224C,YDR225W	2199321
Histone H2A phosphorylation in DNA double-strand break repair.	3.8989e-05	YBL002W,YBL003C,YBR010W,YDL003W,YDR224C,YDR225W	15978030
Genomic studies and computational predictions of nucleosome positions and formation energies.	4.07067e-05	YBL002W,YBR010W,YDR224C,YDR225W,YPL127C	20621280
Key functional regions in the histone variant H2A.Z C-terminal docking domain.	4.83626e-05	YBL002W,YBL003C,YDR224C,YDR225W	21791612
A proteome-wide analysis of kinase-substrate network in the DNA damage response.	5.60788e-05	YAR007C,YBL002W,YBL003C,YCL061C,YDL003W,YDR097C,YDR225W	20190278
The yeast rDNA locus: a model system to study DNA repair in chromatin.	5.96271e-05	YBL002W,YBL003C,YBR010W,YDR224C,YDR225W	15996904
Protein modifications in transcription elongation.	5.96271e-05	YBL002W,YBL003C,YBR010W,YDR224C,YDR225W	18718879
Ubiquitous nucleosome crowding in the yeast genome.	6.81311e-05	YBL002W,YBL003C,YBR010W,YDR224C,YDR225W,YPL127C	24706846
Histone acetylases--versatile players.	7.00339e-05	YBL002W,YBL003C,YBR010W,YDR224C,YDR225W	11260253
tRNA insulator function: Insight into inheritance of transcription states?	7.00339e-05	YBL002W,YBL003C,YBR010W,YDR224C,YDR225W	20168086
Involvement of a chromatin remodeling complex in damage tolerance during DNA replication.	7.07938e-05	YBL003C,YBR010W,YBR088C,YDR225W	19855395
FACT prevents the accumulation of free histones evicted from transcribed chromatin and a subsequent cell cycle delay in G1.	7.07938e-05	YBL002W,YBL003C,YDR224C,YDR225W	20502685
The FACT complex interacts with the E3 ubiquitin ligase Psh1 to prevent ectopic localization of CENP-A.	7.07938e-05	YBL002W,YBL003C,YDR224C,YDR225W	25128498
Alterations in DNA replication and histone levels promote histone gene amplification in Saccharomyces cerevisiae.	8.30625e-05	YBL002W,YBL003C,YBR010W,YDR224C,YDR225W	20139344
Detection of bulky DNA lesions: DDB2 at the interface of chromatin and DNA repair in eukaryotes.	8.30625e-05	YBL002W,YBL003C,YBR010W,YDR224C,YDR225W	21117171
The many roles of the conserved eukaryotic Paf1 complex in regulating transcription, histone modifications, and disease states.	9.1088e-05	YBL002W,YBL003C,YBR010W,YDR224C,YDR225W,YPL256C	22982193
Regulation of histone gene transcription in yeast.	9.74982e-05	YBL002W,YBL003C,YBR010W,YDR224C,YDR225W	23974242
Dynamic changes in protein-protein interaction and protein phosphorylation probed with amine-reactive isotope tag.	9.82425e-05	YBL002W,YBL003C,YDR224C,YDR225W	15972895
Nucleocytosolic depletion of the energy metabolite acetyl-coenzyme a stimulates autophagy and prolongs lifespan.	9.82425e-05	YBL002W,YBL003C,YBR010W,YDR225W	24606900
Role of DNA replication in establishment and propagation of epigenetic states of chromatin.	0.000110097	YBL002W,YBL003C,YBR010W,YBR088C,YCL061C,YDR225W	24794003
Continuous histone H2B and transcription-dependent histone H3 exchange in yeast cells outside of replication.	0.000122563	YBL002W,YBR010W,YDR224C	17289583
Distinctive sequence patterns in metazoan and yeast nucleosomes: implications for linker histone binding to AT-rich and methylated DNA.	0.000122563	YBL003C,YDR225W,YPL127C	19282449
Co-expression as a convenient method for the production and purification of core histones in bacteria.	0.000122563	YBR010W,YDR224C,YDR225W	20347990
Untargeted tail acetylation of histones in chromatin: lessons from yeast.	0.000131534	YBL002W,YBL003C,YBR010W,YDR224C,YDR225W	19234527
Chromatin Signaling to Kinetochores: Transregulation of Dam1 Methylation by Histone H2B Ubiquitination.	0.000131534	YBL002W,YBL003C,YBR010W,YDR224C,YDR225W	21884933
Tyrosine phosphorylation of histone H2A by CK2 regulates transcriptional elongation.	0.000131534	YBL002W,YBL003C,YBR010W,YDR224C,YDR225W	25252977
An E3 Ubiquitin Ligase Prevents Ectopic Localization of the Centromeric Histone H3 Variant via the Centromere Targeting Domain.	0.000132309	YBL002W,YBL003C,YDR224C,YDR225W	21070971
Control of histone modifications.	0.000175894	YBL002W,YBL003C,YBR010W,YDR224C,YDR225W	10629113
Control of chromatin structure by spt6: different consequences in coding and regulatory regions.	0.000233601	YBL003C,YBR010W,YCL014W,YCL061C,YDR225W	21098123
The Nucleosome Acidic Patch Regulates the H2B K123 Monoubiquitylation Cascade and Transcription Elongation in Saccharomyces cerevisiae.	0.000236139	YBL002W,YBL003C,YDR224C,YDR225W	26241481
The Dot1 Histone Methyltransferase and the Rad9 Checkpoint Adaptor Contribute to Cohesin-Dependent Double-Strand Break Repair by Sister Chromatid Recombination in Saccharomyces cerevisiae.	0.000293793	YBL003C,YDL003W,YDR225W	19332880
Chromatin marks and machines, the missing nucleosome is a theme: gene regulation up and downstream.	0.000302885	YBL002W,YBL003C,YBR010W,YDR224C,YDR225W	15694334
The Replisome-Coupled E3 Ubiquitin Ligase Rtt101Mms22 Counteracts Mrc1 Function to Tolerate Genotoxic Stress.	0.000304235	YBL002W,YBR010W,YCL061C,YDR225W	26849847
Structure and nucleosome interaction of the yeast NuA4 and Piccolo-NuA4 histone acetyltransferase complexes.LID - 10.1038/nsmb.2128 [doi]	0.000342334	YBL002W,YBL003C,YBR010W,YDR224C,YDR225W	21984211
Bromodomains mediate an acetyl-histone encoded antisilencing function at heterochromatin boundaries.	0.000386867	YBL002W,YBL003C,YDR224C,YDR225W	12620225
SWI/SNF unwraps, slides, and rewraps the nucleosome.	0.000386867	YBL002W,YBL003C,YDR224C,YDR225W	12620227
Family matters: structural and functional conservation of centromere-associated proteins from yeast to humans.	0.000386867	YBL002W,YBL003C,YDR224C,YDR225W	23481674
Histone H3 Lysine 4 di-methylation: a novel mark for transcriptional fidelity?	0.000432925	YBL002W,YBL003C,YBR010W,YDR224C,YDR225W	19633430
Mapping pathways and phenotypes by systematic gene overexpression.	0.00044711	YBL003C,YCL014W,YCL067C,YCR039C,YDL003W,YDR113C,YDR224C,YDR225W	16455487
Stepwise Histone Replacement by SWR1 Requires Dual Activation with Histone H2A.Z and Canonical Nucleosome.	0.000479356	YBL002W,YBL003C,YDR224C,YDR225W	21111233
The fate of the messenger is pre-determined: a new model for regulation of gene expression.	0.000482794	YBL002W,YBL003C,YBR010W,YDR224C,YDR225W	23337853
Transcript elongation on a nucleoprotein template.	0.000487314	YBL002W,YBL003C,YBR010W,YDR224C,YDR225W,YPL127C	12213658
Identification and Verification of Lysine Propionylation and Butyrylation in Yeast Core Histones Using PTMap Software.	0.000560118	YBL002W,YBR010W,YDR224C	19113941
Histone chaperone spt16 promotes redeposition of the original h3-h4 histones evicted by elongating RNA polymerase.	0.000560118	YBL002W,YBR010W,YDR224C	19683500
Regulation of chromatin assembly/disassembly by Rtt109p, a histone H3 Lys56-specific acetyltransferase, in vivo.	0.000560118	YBL002W,YBR010W,YDR224C	20668333
Hierarchical signature clustering for time series microarray data.	0.000560118	YBL003C,YDR225W,YPL127C	21431546
Molecular assays to investigate chromatin changes during DNA double-strand break repair in yeast.	0.000560118	YBL002W,YBR010W,YDR224C	21660690
Combinatorial patterns of histone modifications in Saccharomyces cerevisiae.	0.000560118	YBL003C,YBR010W,YDR225W	21815215
Splitting the task: Ubp8 and Ubp10 deubiquitinate different cellular pools of H2BK123.	0.000560118	YBL002W,YBR010W,YDR224C	22056669
Histone modifications in the yeast S. Cerevisiae.	0.000560118	YBL002W,YBR010W,YDR224C	7024912
Targeting of histone tails by poly(ADP-ribose).	0.000560118	YBL002W,YBR010W,YDR224C	8349647
Characterization of HIR1 and HIR2, two genes required for regulation of histone gene transcription in Saccharomyces cerevisiae.	0.000560118	YBL003C,YDR224C,YDR225W	8417331
A new multiple regression approach for the construction of genetic regulatory networks.	0.000569936	YBL002W,YBL003C,YPL127C,YPL256C	19963359
The pentose phosphate pathway is a metabolic redox sensor and regulates transcription during the antioxidant response.	0.000569936	YBL003C,YBR010W,YDR225W,YPL127C	21348809
Silencing near tRNA genes is nucleosome-mediated and distinct from boundary element function.	0.000569936	YBL003C,YBR010W,YDR224C,YDR225W	23707796
Genomic binding sites of the yeast cell-cycle transcription factors SBF and MBF.	0.000623196	YBL002W,YBL003C,YNL300W,YOL007C,YPL163C,YPL256C	11206552
Eukaryotic DNA replication in a chromatin context.	0.000626785	YBL002W,YBL003C,YBR010W,YBR088C,YDR224C,YDR225W,YPL127C	17118266
Stepwise nucleosome translocation by RSC remodeling complexes.	0.000689495	YBL002W,YBL003C,YDR224C,YDR225W	26895087
Functional analyses of chromatin modifications in yeast.	0.000711666	YBL002W,YBL003C,YBR010W,YDR224C,YDR225W	14979016
Histone post-translational modifications regulate transcription and silent chromatin in Saccharomyces cerevisiae.	0.000875386	YBL002W,YBL003C,YBR010W,YDR224C,YDR225W	16568953
Inference of transcriptional regulation relationships from gene expression data.	0.000917048	YBL002W,YBL003C,YDR224C	12761051
Preferential binding of the histone (H3-H4)2 tetramer by NAP1 is mediated by the amino-terminal histone tails.	0.000917048	YBL003C,YBR010W,YDR225W	12928440
Acetylation in histone H3 globular domain regulates gene expression in yeast.	0.000917048	YBL003C,YBR010W,YDR225W	15882620
Histones in functional diversification. Core histone variants.	0.000917048	YBL003C,YBR010W,YDR225W	16218948
DNA damage leaves its mark on chromatin.	0.000917048	YBL003C,YBR010W,YDR225W	17703111
A nucleosome surface formed by histone H4, H2A, and H3 residues is needed for proper histone H3 Lys36 methylation, histone acetylation, and repression of cryptic transcription.	0.000917048	YBL003C,YBR010W,YDR225W	20139424
Biophysical Characterization of the Centromere-specific Nucleosome from Budding Yeast.	0.000917048	YBL002W,YBR010W,YDR224C	21115484
A cascade of histone modifications induces chromatin condensation in mitosis.	0.000917048	YBL003C,YBR010W,YDR225W	24385627
Histone H3 amino terminus is required for telomeric and silent mating locus repression in yeast.	0.000917048	YBL002W,YBR010W,YDR224C	8183346
Chromatin and transcription in yeast.	0.00109569	YBL002W,YBL003C,YBR010W,YDR224C,YDR225W,YPL127C	22345607
Photocrosslinking and click chemistry enable the specific detection of proteins interacting with phospholipids at the membrane interface.	0.00113764	YBL002W,YBL003C,YBR010W,YDR224C,YDR225W	19171301
The ATP-Dependent Remodeler RSC Transfers Histone Dimers and Octamers through the Rapid Formation of an Unstable Encounter Intermediate.	0.00115562	YBL002W,YBL003C,YDR224C,YDR225W	20853842
Drug-sensitive DNA polymerase d reveals a role for mismatch repair in checkpoint activation in yeast.	0.00115562	YBL003C,YCL061C,YDR097C,YDR225W	21926300
What makes the engine hum: Rad6, a cell cycle supercharger.	0.00136195	YBL002W,YBR088C,YDR224C,YPL256C	22214660
Rtf1 is a multifunctional component of the paf1 complex that regulates gene expression by directing cotranscriptional histone modification.	0.0013958	YBL002W,YBR010W,YDR224C	17576814
Sem1p and Ubp6p orchestrate telomeric silencing by modulating histone H2B ubiquitination and H3 acetylation.	0.0013958	YBL002W,YBR010W,YDR224C	19188254
Codependency of H2B monoubiquitination and nucleosome reassembly on Chd1.	0.0013958	YBL002W,YBR010W,YDR224C	22549955
Cohesin association to replication sites depends on rad50 and promotes fork restart.	0.0013958	YBL003C,YDL003W,YDR225W	22885006
Dia2 Controls Transcription by Mediating Assembly of the RSC Complex.	0.00157818	YBL003C,YBR010W,YDR224C,YDR225W	21701592
Tails of histones in DNA double-strand break repair.	0.00174855	YBL002W,YBL003C,YBR010W,YDR224C,YDR225W	15843385
A multidimensional chromatography technology for in-depth phosphoproteome analysis.	0.00183434	YAR007C,YBL003C,YCL061C,YDR097C	18407956
Epigenetics in Saccharomyces cerevisiae.	0.00203673	YBL002W,YBL003C,YBR010W,YDR224C,YDR225W	23818500
Deubiquitination of histone H2B by a yeast acetyltransferase complex regulates transcription.	0.00204017	YBL002W,YBR010W,YDR224C	14660634
Nuclear import of TFIIB is mediated by Kap114p, a karyopherin with multiple cargo-binding domains.	0.00204017	YBL002W,YBL003C,YDR225W	15888545
Genetic analysis of Saccharomyces cerevisiae H2A serine 129 mutant suggests a functional relationship between H2A and the sister-chromatid cohesion partners Csm3-Tof1 for the repair of topoisomerase I-induced DNA damage.	0.00204017	YBL003C,YCL061C,YDR225W	16219777
Acetylation in the globular core of histone H3 on lysine-56 promotes chromatin disassembly during transcriptional activation.	0.00204017	YBR010W,YDR224C,YDR225W	18577595
Comparative genomics of wild type yeast strains unveils important genome diversity.	0.00220703	YER190W,YGR296W,YLR466W,YLR467W,YOR396W	18983662
Roles for Gcn5 in promoting nucleosome assembly and maintaining genome integrity.	0.00258823	YBL002W,YBL003C,YBR010W,YDR224C,YDR225W	20699646
Characterization of a highly conserved histone related protein, Ydl156w, and its functional associations using quantitative proteomic analyses.	0.00279261	YBL002W,YBL003C,YBR010W,YDR224C,YDR225W	22199229
Histone H2A and Spt10 cooperate to regulate induction and autoregulation of the CUP1 metallothionein.	0.00283263	YBL003C,YBR010W,YDR225W	15501826
DNA damage response pathway uses histone modification to assemble a double-strand break-specific cohesin domain.	0.00283263	YBL003C,YDL003W,YDR225W	15610741
Positive feedback of G1 cyclins ensures coherent cell cycle entry.	0.00283263	YAR007C,YBL002W,YPL256C	18633409
SWI/SNF and Asf1p cooperate to displace histones during induction of the saccharomyces cerevisiae HO promoter.	0.00283263	YBL002W,YBR010W,YDR224C	19470759
H2B ubiquitylation is part of chromatin architecture that marks exon-intron structure in budding yeast.	0.00283263	YBL002W,YBR010W,YDR224C	22188810
Rad26p regulates the occupancy of histone H2A-H2B dimer at the active genes in vivo.	0.00283263	YBL002W,YBR010W,YDR224C	22199252
Dampening DNA damage checkpoint signalling via coordinated BRCT domain interactions.	0.00283263	YBL003C,YCL061C,YDR225W	25896509
The role of RAD6 in recombinational repair, checkpoints and meiosis via histone modification.	0.00351358	YBL002W,YBL003C,YDR224C,YDR225W	19230796
Chromatin remodelling at a DNA double-strand break site in Saccharomyces cerevisiae.	0.00378775	YAR007C,YBL003C,YDR225W	16292314
RSC mobilizes nucleosomes to improve accessibility of repair machinery to the damaged chromatin.	0.00378775	YBL003C,YBR010W,YDR225W	17178837
Interplay of chromatin modifiers on a short basic patch of histone H4 tail defines the boundary of telomeric heterochromatin.	0.00378775	YBL003C,YBR010W,YDR225W	18158898
Control of transcriptional elongation and cotranscriptional histone modification by the yeast BUR kinase substrate Spt5.	0.00378775	YBL002W,YBR010W,YDR224C	19365074
Histone occupancy in vivo at the 601 nucleosome binding element is determined by transcriptional history.	0.00378775	YBL002W,YBR010W,YDR224C	21690290
Small region of Rtf1 protein can substitute for complete Paf1 complex in facilitating global histone H2B ubiquitylation in yeast.	0.00378775	YBL002W,YBR010W,YDR224C	22699496
Pathway network inference from gene expression data.	0.00378775	YAR007C,YBR088C,YDL003W	25032889
Histone-like TAFs are essential for transcription in vivo.	0.00378775	YBL002W,YBR010W,YDR224C	9844638
Faithful after break-up: suppression of chromosomal translocations.	0.0043959	YAR007C,YBL003C,YDL003W,YDR225W	19547915
Methylation of histone H3 by COMPASS requires ubiquitination of histone H2B by Rad6.	0.00445441	YBL002W,YBR010W,YDR224C	12070136
Two distinct mechanisms of chromatin interaction by the Isw2 chromatin remodeling complex in vivo.	0.00445441	YBL003C,YBR010W,YDR225W	16227570
Histone chaperone Chz1p regulates H2B ubiquitination and subtelomeric anti-silencing.	0.00445441	YBL002W,YBR010W,YDR224C	20008511
Histone H2B ubiquitylation and H3 lysine 4 methylation prevent ectopic silencing of euchromatic loci important for the cellular response to heat.	0.00445441	YBL002W,YBR010W,YDR224C	21680712
The n-SET Domain of Set1 Regulates H2B Ubiquitylation-Dependent H3K4 Methylation.	0.00445441	YBL002W,YBR010W,YDR224C	23453808
Histones and histone modifications in perinuclear chromatin anchoring: from yeast to man.	0.00445441	YBL003C,YBR010W,YDR225W	26792937
Megabase chromatin domains involved in DNA double-strand breaks in vivo.	0.00490479	YBL003C,YDR225W	10477747
Cell cycle programs of gene expression control morphogenetic protein localization.	0.00490479	YCL014W,YIL140W	11134078
Changes in developmental state: demolish the old to construct the new.	0.00490479	YCL067C,YCR039C	12975315
Deciphering the roles of the histone H2B N-terminal domain in genome-wide transcription.	0.00490479	YBL002W,YDR224C	16648479
Secondary structure of the homeo domain of yeast alpha 2 repressor determined by NMR spectroscopy.	0.00490479	YCL067C,YCR039C	1673952
Crystal structure of a MAT alpha 2 homeodomain-operator complex suggests a general model for homeodomain-DNA interactions.	0.00490479	YCL067C,YCR039C	1682054
&amp;gamma;H2AX and its role in DNA double-strand break repair.	0.00490479	YBL003C,YDR225W	16936829
The contribution of the budding yeast histone H2A C-terminal tail to DNA-damage responses.	0.00490479	YBL003C,YDR225W	18031258
Homeodomain of yeast repressor alpha 2 contains a nuclear localization signal.	0.00490479	YCL067C,YCR039C	1976249
Crystallization and preliminary X-ray diffraction studies of a MAT alpha 2-DNA complex.	0.00490479	YCL067C,YCR039C	1988673
Identification of Lysine 37 of Histone H2B as a Novel Site of Methylation.	0.00490479	YBL002W,YDR224C	21249157
A genetic and molecular toolbox for analyzing histone ubiquitylation and sumoylation in yeast.	0.00490479	YBL002W,YDR224C	21310241
Comparison of diverse transport signals in synthetic peptide-induced nuclear transport.	0.00490479	YCL067C,YCR039C	2137089
Evidence for DNA Cleavage Caused Directly by a transfer RNA-Targeting Toxin.	0.00490479	YBL003C,YDR225W	24069426
Evolution of histone 2A for chromatin compaction in eukaryotes.	0.00490479	YBL003C,YDR225W	24939988
Homeo domain of the yeast repressor alpha 2 is a sequence-specific DNA-binding domain but is not sufficient for repression.	0.00490479	YCL067C,YCR039C	2887035
Activation regions in a yeast transposon have homology to mating type control sequences and to mammalian enhancers.	0.00490479	YCL067C,YCR039C	2991922
Flexibility of the yeast alpha 2 repressor enables it to occupy the ends of its operator, leaving the center free.	0.00490479	YCL067C,YCR039C	3061876
Chromatin subunits from baker's yeast: isolation and partial characterization.	0.00490479	YBL003C,YDR225W	323847
Homoeo-domain homology in yeast MAT alpha 2 is essential for repressor activity.	0.00490479	YCL067C,YCR039C	3517656
Extraction of histones H2A, H3 and H4 from yeast nuclei. Measurement of the extent of yeast histone acetylation following one-dimensional gel electrophoresis.	0.00490479	YBL003C,YDR225W	6360213
Yeast histone H2B containing large amino terminus deletions can function in vivo.	0.00490479	YBL002W,YDR224C	6360379
Identification of a sequence responsible for periodic synthesis of yeast histone 2A mRNA.	0.00490479	YBL003C,YDR225W	6760202
Histone H2A subtypes associate interchangeably in vivo with histone H2B subtypes.	0.00490479	YBL003C,YDR225W	6760203
Histone H2B genes of yeast encode two different proteins.	0.00490479	YBL002W,YDR224C	7006833
Histone H2B subtypes are dispensable during the yeast cell cycle.	0.00490479	YBL002W,YDR224C	7026046
The two yeast histone H2A genes encode similar protein subtypes.	0.00490479	YBL003C,YDR225W	7041122
Structural studies on yeast nucleosomes.	0.00490479	YBL003C,YDR225W	7044501
Structure and DNA binding of the yeast MAT alpha 2 homeodomain.	0.00490479	YCL067C,YCR039C	7956026
Degradation of the yeast MAT alpha 2 transcriptional regulator is mediated by the proteasome.	0.00490479	YCL067C,YCR039C	7957900
Energetics of folding and DNA binding of the MAT alpha 2 homeodomain.	0.00490479	YCL067C,YCR039C	9012668
Genetic recombination: sex-change operations in yeast.	0.00490479	YCL067C,YCR039C	9072164
Homology modeling using simulated annealing of restrained molecular dynamics and conformational search calculations with CONGEN: application in predicting the three-dimensional structure of murine homeodomain Msx-1.	0.00490479	YCL067C,YCR039C	9144767
Cell type-specific chromatin organization of the region that governs directionality of yeast mating type switching.	0.00490479	YCL067C,YCR039C	9250679
The N-degron protein degradation strategy for investigating the function of essential genes: requirement for replication protein A and proliferating cell nuclear antigen proteins for nucleotide excision repair in yeast extracts.	0.00490479	YAR007C,YBR088C	9806417
Identification of a role for histone H2B ubiquitylation in noncoding RNA 3'-end formation through mutational analysis of Rtf1 in Saccharomyces cerevisiae.	0.00566492	YBL002W,YBR010W,YDR224C	21441211
Dot1 and Histone H3K79 Methylation in Natural Telomeric and HM Silencing.	0.00566492	YBL002W,YBR010W,YDR224C	21474073
Lsm1 promotes genomic stability by controlling histone mRNA decay.	0.00566492	YBR010W,YDR224C,YDR225W	21487390
The Budding Yeast Ubiquitin Protease Ubp7 Is a Novel Component Involved in S Phase Progression.	0.00566492	YBL002W,YCL061C,YDR224C	26740628
The evolutionary landscape of the chromatin modification machinery reveals lineage specific gains, expansions, and losses.	0.00573278	YBL002W,YBL003C,YBR010W,YBR088C,YCL061C,YDR097C,YDR224C,YDR225W,YPL127C	20455264
ATP-dependent chromatin remodeling and histone acetyltransferases in 5-FU cytotoxicity in Saccharomyces cerevisiae.	0.00670251	YBL002W,YBR010W,YDR225W,YPL127C	23661467
Nucleotide excision repair in chromatin and the right of entry.	0.00703567	YBL002W,YBL003C,YBR010W,YDR224C,YDR225W	15961354
Constraining G1-specific transcription to late G1 phase: the MBF-associated corepressor Nrm1 acts via negative feedback.	0.00705564	YNR009W,YPL163C,YPL256C	16916637
Hst3 Is Regulated by Mec1-dependent Proteolysis and Controls the S Phase Checkpoint and Sister Chromatid Cohesion by Deacetylating Histone H3 at Lysine 56.	0.00705564	YBR010W,YCL061C,YDL003W	17977840
Structural basis for H3K4 trimethylation by yeast Set1/COMPASS.	0.00705564	YBL002W,YBR010W,YDR224C	20005892
RNA Polymerase I Transcription Silences Noncoding RNAs at the Ribosomal DNA Locus in Saccharomyces cerevisiae.	0.00705564	YBL003C,YBR010W,YDR225W	20038608
Cellular aging is associated with increased ubiquitylation of histone H2B in yeast telomeric heterochromatin.	0.00705564	YBL002W,YBR010W,YDR224C	24025678
Activation of Saccharomyces cerevisiae Mlh1-Pms1 Endonuclease in a Reconstituted Mismatch Repair System.	0.00705564	YAR007C,YBR088C,YDR097C	26170454
Choreography of recombination proteins during the DNA damage response.	0.00727024	YAR007C,YBL003C,YCL061C,YDR225W	19473884
Complicated tails: histone modifications and the DNA damage response.	0.00863367	YBL003C,YBR010W,YDR225W	15989948
Distinct roles for SWR1 and INO80 chromatin remodeling complexes at chromosomal double-strand breaks.	0.00863367	YBL003C,YBR010W,YDR225W	17762868
Ubiquitination of histone H2B regulates chromatin dynamics by enhancing nucleosome stability.	0.00863367	YBL002W,YBR010W,YDR224C	19805358
Endogenous DNA replication stress results in expansion of dNTP pools and a mutator phenotype.	0.00863367	YBL003C,YBR088C,YDR225W	22234187
Histone Acetylation, Acetyltransferases, and Ataxia-Alteration of Histone Acetylation and Chromatin Dynamics is Implicated in the Pathogenesis of Polyglutamine-Expansion Disorders.	0.0104836	YBL002W,YBR010W,YDR224C	20621284
Methylated H3K4, a transcription-associated histone modification, is involved in the DNA damage response pathway.	0.0104836	YBL002W,YBR010W,YDR224C	20865123
Expression noise and acetylation profiles distinguish HDAC functions.	0.0104836	YBL002W,YBR010W,YDR224C	22683268
H2B-K123 ubiquitination stimulates RNAPII elongation independent of H3-K4 methylation.	0.011299	YBL002W,YBR010W,YDR224C	17543890
Diverse roles of RNA polymerase II-associated factor 1 complex in different subpathways of nucleotide excision repair.	0.011299	YBL002W,YBR010W,YDR224C	21737840
Visualization of eukaryotic DNA mismatch repair reveals distinct recognition and repair intermediates.	0.011299	YAR007C,YBR088C,YDR097C	22118461
NLStradamus: a simple Hidden Markov Model for nuclear localization signal prediction.	0.0120927	YBR010W,YCL067C,YCR039C,YDR224C	19563654
Scanning mutagenesis of Mcm1: residues required for DNA binding, DNA bending, and transcriptional activation by a MADS-box protein.	0.0123695	YCL067C,YCR039C	10594003
Rad6-dependent ubiquitination of histone H2B in yeast.	0.0123695	YBL002W,YDR224C	10642555
Cell cycle mechanisms of sister chromatid separation; roles of Cut1/separin and Cut2/securin.	0.0123695	YDL003W,YDR113C	10651900
Histone H2A.Z has a conserved function that is distinct from that of the major H2A sequence variants.	0.0123695	YBL003C,YDR225W	11000274
Phosphorylation of the cohesin subunit Scc1 by Polo/Cdc5 kinase regulates sister chromatid separation in yeast.	0.0123695	YDL003W,YDR113C	11371343
Transfer of the MSH2.MSH6 complex from proliferating cell nuclear antigen to mispaired bases in DNA.	0.0123695	YBR088C,YDR097C	12435741
Multiple roles for Saccharomyces cerevisiae histone H2A in telomere position effect, Spt phenotypes and double-strand-break repair.	0.0123695	YBL003C,YDR225W	12750320
H2A.Z has a function reminiscent of an activator required for preferential binding to intergenic DNA.	0.0123695	YBL003C,YDR225W	12941702
Ubiquitin-dependent degradation of the yeast Mat(alpha)2 repressor enables a switch in developmental state.	0.0123695	YCL067C,YCR039C	12952895
The Saccharomyces cerevisiae recombination enhancer biases recombination during interchromosomal mating-type switching but not in interchromosomal homologous recombination.	0.0123695	YCL067C,YCR039C	15082540
Combined analysis of expression data and transcription factor binding sites in the yeast genome.	0.0123695	YCL067C,YCR039C	15331021
Sterile 20 kinase phosphorylates histone H2B at serine 10 during hydrogen peroxide-induced apoptosis in S. cerevisiae.	0.0123695	YBL002W,YDR224C	15652479
A G-protein alpha subunit from asexual Candida albicans functions in the mating signal transduction pathway of Saccharomyces cerevisiae and is regulated by the a1-alpha 2 repressor.	0.0123695	YCL067C,YCR039C	1569935
Saccharomyces cerevisiae histone H2A Ser122 facilitates DNA repair.	0.0123695	YBL003C,YDR225W	15781691
Histone H2B ubiquitylation controls processive methylation but not monomethylation by Dot1 and Set1.	0.0123695	YBL002W,YDR224C	16039595
Yeast Unravels Epigenetic Apoptosis Control: Deadly Chat within a Histone Tail.	0.0123695	YBL002W,YDR224C	17052450
A molecular mechanism for combinatorial control in yeast: MCM1 protein sets the spacing and orientation of the homeodomains of an alpha 2 dimer.	0.0123695	YCL067C,YCR039C	1732062
Rad9 BRCT domain interaction with phosphorylated H2AX regulates the G1 checkpoint in budding yeast.	0.0123695	YBL003C,YDR225W	17721446
Chemically ubiquitylated histone H2B stimulates hDot1L-mediated intranucleosomal methylation.	0.0123695	YBL002W,YDR224C	18449190
Methylation of H3 K4 and K79 is not strictly dependent on H2B K123 ubiquitylation.	0.0123695	YDR224C,YDR225W	19255247
The role of RAP1 in the regulation of the MAT alpha locus.	0.0123695	YCL067C,YCR039C	1990267
A cassette of N-terminal amino acids of histone H2B are required for efficient cell survival, DNA repair and Swi/Snf binding in UV irradiated yeast.	0.0123695	YBL002W,YDR224C	20007597
Novel Functional Residues in the Core Domain of Histone H2B Regulate Yeast Gene Expression and Silencing and Affect the Response to DNA Damage.	0.0123695	YBL002W,YDR224C	20479120
Weakly positioned nucleosomes enhance the transcriptional competency of chromatin.	0.0123695	YBL003C,YDR225W	20886052
Global analysis for functional residues of histone variant Htz1 using the comprehensive point mutant library.	0.0123695	YBL003C,YDR225W	21470346
Genome-wide function of H2B ubiquitylation in promoter and genic regions.	0.0123695	YBL002W,YDR224C	22056671
Tripartite organization of centromeric chromatin in budding yeast.	0.0123695	YBL003C,YDR225W	22184235
Structure of C-terminal tandem BRCT repeats of Rtt107 protein reveals critical role in interaction with phosphorylated histone H2A during DNA damage repair.	0.0123695	YBL003C,YDR225W	22262834
The U4/U6 Recycling Factor SART3 Has Histone Chaperone Activity and Associates with USP15 to Regulate H2B Deubiquitination.	0.0123695	YBL002W,YDR224C	24526689
Discovery of a nucleocytoplasmic O-mannose glycoproteome in yeast.	0.0123695	YBL002W,YDR224C	26644575
A repressor (MAT alpha 2 Product) and its operator control expression of a set of cell type specific genes in yeast.	0.0123695	YCL067C,YCR039C	3893743
Functional equivalence and co-dominance of homothallic genes HM alpha/hm alpha and HMa/hma in Saccharomyces yeasts.	0.0123695	YCL067C,YCR039C	7009317
The tetratricopeptide repeats of Ssn6 interact with the homeo domain of alpha 2.	0.0123695	YCL067C,YCR039C	7498787
Operator-constitutive mutations in a DNA sequence recognized by a yeast homeodomain.	0.0123695	YCL067C,YCR039C	7910796
DNA-protein interactions at the S.cerevisiae alpha 2 operator in vivo.	0.0123695	YCL067C,YCR039C	8341604
A short, disordered protein region mediates interactions between the homeodomain of the yeast alpha 2 protein and the MCM1 protein.	0.0123695	YCL067C,YCR039C	8422672
The yeast alpha2 and Mcm1 proteins interact through a region similar to a motif found in homeodomain proteins of higher eukaryotes.	0.0123695	YCL067C,YCR039C	8628280
Accessibility of alpha 2-repressed promoters to the activator Gal4.	0.0123695	YCL067C,YCR039C	8649396
Either of the major H2A genes but not an evolutionarily conserved H2A.F/Z variant of Tetrahymena thermophila can function as the sole H2A gene in the yeast Saccharomyces cerevisiae.	0.0123695	YBL003C,YDR225W	8649398
Schizosaccharomyces pombe map1+ encodes a MADS-box-family protein required for cell-type-specific gene expression.	0.0123695	YCL067C,YCR039C	8668157
Bud10p directs axial cell polarization in budding yeast and resembles a transmembrane receptor.	0.0123695	YCL014W,YIL140W	8805277
Yeast silencers create domains of nuclease-resistant chromatin in an SIR4-dependent manner.	0.0123695	YCL067C,YCR039C	9233987
Alpha2p controls donor preference during mating type interconversion in yeast by inactivating a recombinational enhancer of chromosome III.	0.0123695	YCL067C,YCR039C	9271114
Residues in the WD repeats of Tup1 required for interaction with alpha2.	0.0123695	YCL067C,YCR039C	9315661
Crystal structure of the yeast MATalpha2/MCM1/DNA ternary complex.	0.0123695	YCL067C,YCR039C	9490409
Mating-type gene switching in Saccharomyces cerevisiae.	0.0123695	YCL067C,YCR039C	9928492
Cell wall construction in Saccharomyces cerevisiae.	0.0131163	YDR225W,YER001W,YMR215W,YPL256C	16498706
Mating type regulation of cellular tolerance to DNA damage is specific to the DNA post-replication repair and mutagenesis pathway.	0.0133634	YBR088C,YCL067C,YCR039C	16390456
Role of Doa1 in the Saccharomyces cerevisiae DNA damage response.	0.0133634	YBL002W,YBR088C,YDR224C	16705165
The mRNA export factor Sus1 is involved in Spt/Ada/Gcn5 acetyltransferase-mediated H2B deubiquitinylation through its interaction with Ubp8 and Sgf11.	0.0133634	YBL002W,YBR010W,YDR224C	16855026
Different genetic functions for the Rpd3(L) and Rpd3(S) complexes suggest competition between NuA4 and Rpd3(S).	0.0133634	YBL003C,YBR010W,YDR225W	18490440
Yeast H2A.Z, FACT complex and RSC regulate transcription of tRNA gene through differential dynamics of flanking nucleosomes.	0.0133634	YBL002W,YBR010W,YDR224C	21266479
Nucleosome loss leads to global transcriptional up-regulation and genomic instability during yeast aging.	0.0133634	YBL003C,YBR010W,YDR225W	24532716
Saccharomyces cerevisiae ATM orthologue suppresses break-induced chromosome translocations.	0.0156082	YAR007C,YBL003C,YDR225W	18650924
A truncated DNA-damage-signaling response is activated after DSB formation in the G1 phase of Saccharomyces cerevisiae.	0.0156082	YBL003C,YCL061C,YDR225W	20061370
The DNA damage response during DNA replication.	0.0182205	YAR007C,YBR088C,YCL061C	16226452
Chaperone control of the activity and specificity of the histone H3 acetyltransferase Rtt109.	0.0182205	YBL003C,YBR010W,YDR225W	18458063
Quantitative proteomic analysis of chromatin reveals that Ctf18 acts in the DNA replication checkpoint.	0.0182205	YAR007C,YBR088C,YCL061C	21505101
Depletion of Cellular Iron by Curcumin Leads to Alteration in Histone Acetylation and Degradation of Sml1p in Saccharomyces cerevisiae.	0.0182205	YBL003C,YBR010W,YDR225W	23520547
Structures and functions of yeast kinetochore complexes.	0.0202868	YBL002W,YBL003C,YDR224C,YDR225W	17362199
Meiosis: how to create a specialized cell cycle.	0.0209574	YDL003W,YDR113C,YPL256C	11698195
A COMPASS in the voyage of defining the role of trithorax/MLL-containing complexes: linking leukemogensis to covalent modifications of chromatin.	0.0209574	YBL002W,YBR010W,YDR224C	15786493
Ctk complex-mediated regulation of histone methylation by COMPASS.	0.0209574	YBL002W,YBR010W,YDR224C	17088385
Nonredundant requirement for multiple histone modifications for the early anaphase release of the mitotic exit regulator Cdc14 from nucleolar chromatin.	0.0209574	YBL002W,YBR010W,YDR224C	19662160
Excess histone levels mediate cytotoxicity via multiple mechanisms.	0.0209574	YBL002W,YBL003C,YBR010W	20948314
Reconstitution of long and short patch mismatch repair reactions using Saccharomyces cerevisiae proteins.	0.0209574	YAR007C,YBR088C,YDR097C	24187148
A trans-acting peptide activates the yeast a1 repressor by raising its DNA-binding affinity.	0.0210042	YCL067C,YCR039C	10075932
Saccharomyces cerevisiae pol30 (proliferating cell nuclear antigen) mutations impair replication fidelity and mismatch repair.	0.0210042	YBR088C,YDR097C	10523669
The spindle checkpoint: two transitions, two pathways.	0.0210042	YDL003W,YDR113C	10740270
A sequence resembling a peroxisomal targeting sequence directs the interaction between the tetratricopeptide repeats of Ssn6 and the homeodomain of alpha 2.	0.0210042	YCL067C,YCR039C	10759558
Cooperative ordering in homeodomain-DNA recognition: solution structure and dynamics of the MATa1 homeodomain.	0.0210042	YCL067C,YCR039C	10955992
Functional interaction of proliferating cell nuclear antigen with MSH2-MSH6 and MSH2-MSH3 complexes.	0.0210042	YBR088C,YDR097C	11005803
Proliferating cell nuclear antigen and Msh2p-Msh6p interact to form an active mispair recognition complex.	0.0210042	YBR088C,YDR097C	11062484
A role for Saccharomyces cerevisiae histone H2A in DNA repair.	0.0210042	YBL003C,YDR225W	11140636
Cell cycle specific plasmid DNA replication in the nuclear extract of Saccharomyces cerevisiae: modulation by replication protein A and proliferating cell nuclear antigen.	0.0210042	YAR007C,YBR088C	11955075
Isolation and characterization of new proliferating cell nuclear antigen (POL30) mutator mutants that are defective in DNA mismatch repair.	0.0210042	YBR088C,YDR097C	12215524
Insights into binding cooperativity of MATa1/MATalpha2 from the crystal structure of a MATa1 homeodomain-maltose binding protein chimera.	0.0210042	YCL067C,YCR039C	12538894
H2B ubiquitylation: the end is in sight.	0.0210042	YBL002W,YDR224C	15020048
Assaying the spindle checkpoint in the budding yeast Saccharomyces cerevisiae.	0.0210042	YDL003W,YDR113C	15187260
Dissection of a carboxy-terminal region of the yeast regulatory protein RAP1 with effects on both transcriptional activation and silencing.	0.0210042	YCL067C,YCR039C	1545802
Around the world of DNA damage INO80 days.	0.0210042	YBL003C,YDR225W	15607967
Severe adenine starvation activates Ty1 transcription and retrotransposition in Saccharomyces cerevisiae.	0.0210042	YDR224C,YDR225W	16107695
SHI, a new yeast gene affecting the spacing between TATA and transcription initiation sites.	0.0210042	YBL002W,YDR224C	1712902
The N terminus of Saccharomyces cerevisiae Msh6 is an unstructured tether to PCNA.	0.0210042	YBR088C,YDR097C	17531814
Heterochromatin is refractory to gamma-H2AX modification in yeast and mammals.	0.0210042	YBL003C,YDR225W	17635934
Characterization of the activation domain of the Rad53 checkpoint kinase.	0.0210042	YBL003C,YDR225W	18287812
NMR structure of chaperone Chz1 complexed with histones H2A.Z-H2B.	0.0210042	YBL002W,YDR224C	18641662
Binding kinetics of histone chaperone Chz1 and variant histone H2A.Z-H2B by relaxation dispersion NMR spectroscopy.	0.0210042	YBL002W,YDR224C	19385041
Binding of yeast a1 and alpha 2 as a heterodimer to the operator DNA of a haploid-specific gene.	0.0210042	YCL067C,YCR039C	1977088
The relevance of oxidative stress and cytotoxic DNA lesions for spontaneous mutagenesis in non-replicating yeast cells.	0.0210042	YBL003C,YDR225W	20223252
A lysine-rich region in Dot1p is crucial for direct interaction with H2B ubiquitylation and high level methylation of H3K79.	0.0210042	YBL002W,YDR224C	20678485
Point mutations in the yeast histone H4 gene prevent silencing of the silent mating type locus HML.	0.0210042	YCL067C,YCR039C	2117703
Histone H2A.Z acid patch residues required for deposition and function.	0.0210042	YBL003C,YDR225W	21359583
Multimeric arrays of the yeast retrotransposon Ty.	0.0210042	YCL067C,YCR039C	2160587
Insight into the mechanism of nucleosome reorganization from histone mutants that suppress defects in the FACT histone chaperone.	0.0210042	YDR224C,YDR225W	21625001
UV damage-induced RNA polymerase II stalling stimulates H2B deubiquitylation.	0.0210042	YBL002W,YDR224C	25136098
The HML mating-type cassette of Saccharomyces cerevisiae is regulated by two separate but functionally equivalent silencers.	0.0210042	YCL067C,YCR039C	2689860
a1 protein alters the DNA binding specificity of alpha 2 repressor.	0.0210042	YCL067C,YCR039C	3127056
Identification of the DNA sequences controlling the expression of the MAT alpha locus of yeast.	0.0210042	YCL067C,YCR039C	3517864
Identification and comparison of two sequence elements that confer cell-type specific transcription in yeast.	0.0210042	YCL067C,YCR039C	3887184
Characterization of a "silencer" in yeast: a DNA sequence with properties opposite to those of a transcriptional enhancer.	0.0210042	YCL067C,YCR039C	3888409
The ARD1 gene of yeast functions in the switch between the mitotic cell cycle and alternative developmental pathways.	0.0210042	YCL067C,YCR039C	3907857
Mating type control in Saccharomyces cerevisiae: a frameshift mutation at the common DNA sequence, X, of the HML alpha locus.	0.0210042	YCL067C,YCR039C	6321951
Transcription and regulatory signals at the mating type locus in yeast.	0.0210042	YCL067C,YCR039C	6378388
A heterodimeric transcriptional repressor becomes crystal clear.	0.0210042	YCL067C,YCR039C	7569972
Crystal structure of the MATa1/MAT alpha 2 homeodomain heterodimer bound to DNA.	0.0210042	YCL067C,YCR039C	7569974
Altered DNA recognition and bending by insertions in the alpha 2 tail of the yeast a1/alpha 2 homeodomain heterodimer.	0.0210042	YCL067C,YCR039C	7569977
Crystallization and preliminary X-ray diffraction studies of an a1/alpha 2/DNA ternary complex.	0.0210042	YCL067C,YCR039C	7777491
Heterodimerization of the yeast homeodomain transcriptional regulators alpha 2 and a1 induces an interfacial helix in alpha 2.	0.0210042	YCL067C,YCR039C	8049230
Heterodimerization of the yeast MATa1 and MAT alpha 2 proteins is mediated by two leucine zipper-like coiled-coil motifs.	0.0210042	YCL067C,YCR039C	8137824
Yeast a1 and alpha 2 homeodomain proteins form a DNA-binding activity with properties distinct from those of either protein.	0.0210042	YCL067C,YCR039C	8411150
Homeodomain interactions.	0.0210042	YCL067C,YCR039C	8696974
FLO11, a yeast gene related to the STA genes, encodes a novel cell surface flocculin.	0.0210042	YCL067C,YCR039C	8955395
Specific residues in the Pbx homeodomain differentially modulate the DNA-binding activity of Hox and Engrailed proteins.	0.0210042	YCL067C,YCR039C	9056783
The yeast homeodomain protein MATalpha2 shows extended DNA binding specificity in complex with Mcm1.	0.0210042	YCL067C,YCR039C	9079665
The role of cysteine residues in the homeodomain protein Mat alpha 2 in mating-type control of Saccharomyces cerevisiae.	0.0210042	YCL067C,YCR039C	9236773
Gene activation at a distance and telomeric silencing are not affected by yeast histone H1.	0.0210042	YCR039C,YPL127C	9393443
Mcm1 regulates donor preference controlled by the recombination enhancer in Saccharomyces mating-type switching.	0.0210042	YCL067C,YCR039C	9620858
An ESP1/PDS1 complex regulates loss of sister chromatid cohesion at the metaphase to anaphase transition in yeast.	0.0210042	YDL003W,YDR113C	9635435
Degradation signal masking by heterodimerization of MATalpha2 and MATa1 blocks their mutual destruction by the ubiquitin-proteasome pathway.	0.0210042	YCL067C,YCR039C	9695950
Crystal structure of the MATa1/MATalpha2 homeodomain heterodimer in complex with DNA containing an A-tract.	0.0210042	YCL067C,YCR039C	9838003
The yeast a1 and alpha2 homeodomain proteins do not contribute equally to heterodimeric DNA binding.	0.0210042	YCL067C,YCR039C	9858582
Mutations in both the structured domain and N-terminus of histone H2B bypass the requirement for Swi-Snf in yeast.	0.0210042	YBL002W,YDR224C	9878065
Establishment and maintenance of alternative chromatin States at a multicopy gene locus.	0.0213035	YBL003C,YBR010W,YDR225W	21565613
Eukaryotic DNA mismatch repair.	0.0243694	YAR007C,YBR088C,YDR097C	10072354
RNA polymerase I in yeast transcribes dynamic nucleosomal rDNA.	0.0243694	YBL002W,YBR010W,YDR224C	17259992
Alternative Chromatin Structures of the 35S rRNA Genes in Saccharomyces cerevisiae Provide a Molecular Basis for the Selective Recruitment of RNA Polymerases I and II.	0.0243694	YBL002W,YDR224C,YPL127C	20154141
The SAGA coactivator complex acts on the whole transcribed genome and is required for RNA polymerase II transcription.	0.0243694	YBL002W,YBR010W,YDR224C	25228644
Two-color cell array screen reveals interdependent roles for histone chaperones and a chromatin boundary regulator in histone gene repression.	0.0275479	YBR010W,YBR088C,YDR225W	19683497
Cell biology of homologous recombination in yeast.	0.0275479	YAR007C,YBL003C,YDR225W	21660714
Sense and antisense transcription are associated with distinct chromatin architectures across genes.	0.0289228	YBL002W,YBR010W,YDR224C	26130720
MSH-MLH complexes formed at a DNA mismatch are disrupted by the PCNA sliding clamp.	0.0307306	YBR088C,YDR097C	11237611
Genetic dissection of the yeast 26S proteasome: cell cycle defects caused by the Deltarpn9 mutation.	0.0307306	YDL003W,YDR113C	11295494
Altering the DNA-binding specificity of the yeast Matalpha 2 homeodomain protein.	0.0307306	YCL067C,YCR039C	11438530
SRC1: an intron-containing yeast gene involved in sister chromatid segregation.	0.0307306	YDL003W,YML034W	11754482
Spo13 protects meiotic cohesin at centromeres in meiosis I.	0.0307306	YDL003W,YDR113C	12101124
Spo13 regulates cohesin cleavage.	0.0307306	YDL003W,YDR113C	12101125
Subcellular localization of Axl1, the cell type-specific regulator of polarity.	0.0307306	YCL014W,YIL140W	12176366
Evidence for preferential mismatch repair of lagging strand DNA replication errors in yeast.	0.0307306	YBR088C,YDR097C	12725731
An Nalpha-acetyltransferase responsible for acetylation of the N-terminal residues of histones H4 and H2A.	0.0307306	YBL003C,YDR225W	12915400
Autocrine activation of the pheromone response pathway in matalpha2- cells is attenuated by SST2- and ASG7-dependent mechanisms.	0.0307306	YCL067C,YCR039C	13680367
Control of yeast cell types by mobile genes: a test.	0.0307306	YCL067C,YCR039C	14627013
H2B ubiquitylation and de-ubiquitylation in gene activation.	0.0307306	YBL002W,YDR224C	15171247
Rad6-Bre1-mediated histone H2B ubiquitylation modulates the formation of double-strand breaks during meiosis.	0.0307306	YBL002W,YDR224C	15280549
The deubiquitylation activity of Ubp8 is dependent upon Sgf11 and its association with the SAGA complex.	0.0307306	YBL002W,YDR224C	15657442
Chz1, a Nuclear Chaperone for Histone H2AZ.	0.0307306	YBL002W,YDR224C	17289584
Role of proliferating cell nuclear antigen interactions in the mismatch repair-dependent processing of mitotic and meiotic recombination intermediates in yeast.	0.0307306	YBR088C,YDR097C	18245822
A Rad51 presynaptic filament is sufficient to capture nucleosomal homology during recombinational repair of a DNA double-strand break.	0.0307306	YBL003C,YDR225W	18570881
Mutations in the HML E silencer of Saccharomyces cerevisiae yield metastable inheritance of transcriptional repression.	0.0307306	YCL067C,YCR039C	2010086
RAP1 protein activates and silences transcription of mating-type genes in yeast.	0.0307306	YCL067C,YCR039C	2010087
Bud4 mediates the cell-type-specific assembly of the axial landmark in budding yeast.	0.0307306	YCL014W,YIL140W	22553209
DNA repair choice defines a common pathway for recruitment of chromatin regulators.	0.0307306	YBL003C,YDR225W	23811932
RAP-1 factor is necessary for DNA loop formation in vitro at the silent mating type locus HML.	0.0307306	YCL067C,YCR039C	2655930
Releasing Activity Disengages Cohesin's Smc3/Scc1 Interface in a Process Blocked by Acetylation.	0.0307306	YDL003W,YDR113C	26895425
A position effect on the expression of a tRNA gene mediated by the SIR genes in Saccharomyces cerevisiae.	0.0307306	YCL067C,YCR039C	3023851
Identification of a DNA segment that is necessary and sufficient for alpha-specific gene control in Saccharomyces cerevisiae: implications for regulation of alpha-specific and a-specific genes.	0.0307306	YCL067C,YCR039C	3275872
Purification and cloning of a DNA binding protein from yeast that binds to both silencer and activator elements.	0.0307306	YCL067C,YCR039C	3315231
Isolation of a circular derivative of yeast chromosome III: implications for the mechanism of mating type interconversion.	0.0307306	YCL067C,YCR039C	387260
Structure and organization of transposable mating type cassettes in Saccharomyces yeasts.	0.0307306	YCL067C,YCR039C	6248870
Regulation of transcription in expressed and unexpressed mating type cassettes of yeast.	0.0307306	YCL067C,YCR039C	6256655
Homology and non-homology at the yeast mating type locus.	0.0307306	YCL067C,YCR039C	6256657
DNA bending by the a1 and alpha 2 homeodomain proteins from yeast.	0.0307306	YCL067C,YCR039C	7739902
Interaction between two homeodomain proteins is specified by a short C-terminal tail.	0.0307306	YCL067C,YCR039C	8090224
The carboxy-terminal tail of the homeo domain protein alpha 2 is required for function with a second homeo domain protein.	0.0307306	YCL067C,YCR039C	8104845
The HIR4-1 mutation defines a new class of histone regulatory genes in Saccharomyces cerevisiae.	0.0307306	YDR224C,YDR225W	8224824
Analysis of nucleo-cytoplasmic transport in a thermosensitive mutant of nuclear pore protein NSP1.	0.0307306	YCL067C,YCR039C	8269967
Rapid kinetics of mismatch repair of heteroduplex DNA that is formed during recombination in yeast.	0.0307306	YCL067C,YCR039C	8475081
Mutations in the SPT4, SPT5, and SPT6 genes alter transcription of a subset of histone genes in Saccharomyces cerevisiae.	0.0307306	YDR224C,YDR225W	8844144
Selection of axial growth sites in yeast requires Axl2p, a novel plasma membrane glycoprotein.	0.0307306	YCL014W,YIL140W	8846915
Transcriptional silencing of Ty1 elements in the RDN1 locus of yeast.	0.0307306	YDR224C,YDR225W	9009207
The mating-type proteins of fission yeast induce meiosis by directly activating mei3 transcription.	0.0307306	YCL067C,YCR039C	9819418
Co-evolution of transcriptional and post-translational cell-cycle regulation.	0.0317052	YAR007C,YBR088C,YDL003W,YDR113C	17006448
Regulation of histone H3K4 tri-methylation and PAF complex recruitment by the Ccr4-Not complex.	0.0324711	YBL002W,YBR010W,YDR224C	17392337
The Saccharomyces cerevisiae Anaphase-Promoting Complex Interacts with Multiple Histone-Modifying Enzymes To Regulate Cell Cycle Progression.	0.0324711	YBL002W,YBR010W,YDR224C	20709786
Endonuclease activities of MutLa and its homologs in DNA mismatch repair.	0.0324711	YAR007C,YBR088C,YDR097C	26719141
Specific transcriptional responses induced by 8-methoxypsoralen and UVA in yeast.	0.0334332	YBL002W,YBL003C,YDR225W,YER190W	17608707
Perspectives on the DNA damage and replication checkpoint responses in Saccharomyces cerevisiae.	0.0361552	YAR007C,YCL061C,YDL003W	19477695
Protein acetylation and acetyl coenzyme a metabolism in budding yeast.	0.0396548	YBL003C,YBR010W,YDR224C,YDR225W	25326522
CCR4/NOT complex associates with the proteasome and regulates histone methylation.	0.0402176	YBL002W,YBR010W,YDR224C	17389396
Evidence for eviction and rapid deposition of histones upon transcriptional elongation by RNA polymerase II.	0.0415729	YBL003C,YBR010W,YDR225W	15542822
Cell cycle regulation of silent chromatin formation.	0.0415729	YAR007C,YBR010W,YBR088C	24459732
Anti-cancer drug KP1019 modulates epigenetics and induces DNA damage response in Saccharomyces cerevisiae.	0.0415729	YBL003C,YBR010W,YDR225W	24561198
Development of a yeast-based assay system for monitoring microsatellite instability.	0.0421027	YBR088C,YDR097C	10418148
Identification of target sites of the alpha2-Mcm1 repressor complex in the yeast genome.	0.0421027	YCL067C,YCR039C	10568744
A GDP/GTP exchange factor involved in linking a spatial landmark to cell polarity.	0.0421027	YCL014W,YIL140W	11313501
Sister chromatid cohesion is required for postreplicative double-strand break repair in Saccharomyces cerevisiae.	0.0421027	YDL003W,YDR113C	11448778
A conserved ubiquitin ligase of the nuclear envelope/endoplasmic reticulum that functions in both ER-associated and Matalpha2 repressor degradation.	0.0421027	YCL067C,YCR039C	11641273
Yeast histone 2A serine 129 is essential for the efficient repair of checkpoint-blind DNA damage.	0.0421027	YBL003C,YDR225W	12792653
Proteasomal ATPases link ubiquitylation of histone H2B to methylation of histone H3.	0.0421027	YBR010W,YDR224C	14967150
Histone H2A phosphorylation controls Crb2 recruitment at DNA breaks, maintains checkpoint arrest, and influences DNA repair in fission yeast.	0.0421027	YBL003C,YDR225W	15226425
The histones H2A/H2B and H3/H4 are imported into the yeast nucleus by different mechanisms.	0.0421027	YBL003C,YDR225W	15679097
Suppressor analysis of a histone defect identifies a new function for the hda1 complex in chromosome segregation.	0.0421027	YBR010W,YDR225W	16415367
The short-lived MAT alpha 2 transcriptional regulator is ubiquitinated in vivo.	0.0421027	YCL067C,YCR039C	1647011
Mrc1 and Srs2 are major actors in the regulation of spontaneous crossover.	0.0421027	YBR088C,YCL061C	16724109
Different requirements for the association of ATR-ATRIP and 9-1-1 to the stalled replication forks.	0.0421027	YAR007C,YCL061C	16753272
Yeast G1 DNA damage checkpoint regulation by H2A phosphorylation is independent of chromatin remodeling.	0.0421027	YBL003C,YDR225W	16940359
The fidelity of DNA synthesis by yeast DNA polymerase zeta alone and with accessory proteins.	0.0421027	YAR007C,YBR088C	16971464
Analysis of transcriptional activation at a distance in Saccharomyces cerevisiae.	0.0421027	YDR224C,YDR225W	17526727
Cleavage of Mcd1 by Caspase-like Protease Esp1 Promotes Apoptosis in Budding Yeast.	0.0421027	YDL003W,YDR113C	18321989
Polyubiquitylation of Histone H2B.	0.0421027	YBL002W,YDR224C	18562693
Systems biology: On the cell cycle and its switches.	0.0421027	YDR113C,YPL256C	18633407
Pericentromeric sister chromatid cohesion promotes kinetochore biorientation.	0.0421027	YDL003W,YDR113C	19605555
From bacteria to plants: A compendium of mismatch repair assays.	0.0421027	YBR088C,YDR097C	19622396
Regulation of tolerance to DNA alkylating damage by Dot1 and Rad53 in Saccharomyces cerevisiae.	0.0421027	YBR010W,YBR088C	20674515
Patterns and mechanisms of ancestral histone protein inheritance in budding yeast.	0.0421027	YBR010W,YBR088C	21666805
Flickin' the ubiquitin switch: the role of H2B ubiquitylation in development.	0.0421027	YBL002W,YDR224C	21937884
Kinases and chromatin structure: who regulates whom?	0.0421027	YBL002W,YDR224C	23917692
Ddc2 Mediates Mec1 Activation through a Ddc1- or Dpb11-Independent Mechanism.	0.0421027	YBL003C,YDR225W	24586187
Rescue of DNA damage-stalled RNA Pol II: histone H2B in action.	0.0421027	YBL002W,YDR224C	25705722
DNA polymerase 3'¿5' exonuclease activity: Different roles of the beta hairpin structure in family-B DNA polymerases.	0.0421027	YCL061C,YDR097C	25753811
The Eukaryotic Mismatch Recognition Complexes Track with the Replisome during DNA Synthesis.	0.0421027	YBR088C,YDR097C	26684201
Time of replication of ARS elements along yeast chromosome III.	0.0421027	YCL067C,YCR039C	2685553
Physical monitoring of mating type switching in Saccharomyces cerevisiae.	0.0421027	YCL067C,YCR039C	2841579
The yeast ARD1 gene product is required for repression of cryptic mating-type information at the HML locus.	0.0421027	YCL067C,YCR039C	3316986
Characterization of two genes required for the position-effect control of yeast mating-type genes.	0.0421027	YCL067C,YCR039C	6098447
A position effect in the control of transcription at yeast mating type loci.	0.0421027	YCL067C,YCR039C	6256656
Cell interactions and regulation of cell type in the yeast Saccharomyces cerevisiae.	0.0421027	YCL067C,YCR039C	6357062
Control of yeast cell type by the mating type locus. II. Genetic interactions between MAT alpha and unlinked alpha-specific STE genes.	0.0421027	YCL067C,YCR039C	7040682
Transcriptional repression directed by the yeast alpha 2 protein in vitro.	0.0421027	YCL067C,YCR039C	8035881
Sequence around the centromere of Saccharomyces cerevisiae chromosome II: similarity of CEN2 to CEN4.	0.0421027	YBL003C,YDR225W	8091860
RAP1 and telomere structure regulate telomere position effects in Saccharomyces cerevisiae.	0.0421027	YCL067C,YCR039C	8319907
Multiple ubiquitin-conjugating enzymes participate in the in vivo degradation of the yeast MAT alpha 2 repressor.	0.0421027	YCL067C,YCR039C	8393731
Evidence for involvement of yeast proliferating cell nuclear antigen in DNA mismatch repair.	0.0421027	YBR088C,YDR097C	8910404
Amino termini of histones H3 and H4 are required for a1-alpha2 repression in yeast.	0.0421027	YCL067C,YCR039C	9343419
Replication errors: cha(lle)nging the genome.	0.0421027	YBR088C,YDR097C	9822589
New weakly expressed cell cycle-regulated genes in yeast.	0.0432516	YLR183C,YMR003W,YMR215W,YOL007C	16278933
Analysis of cellular responses to aflatoxin B(1) in yeast expressing human cytochrome P450 1A2 using cDNA microarrays.	0.0455141	YBL002W,YBR010W,YDR225W,YKR013W,YPL256C	16122766
Structure and function in the budding yeast nucleus.	0.0455621	YAR007C,YBR088C,YML034W,YPL127C	22964839
High functional overlap between MluI cell-cycle box binding factor and Swi4/6 cell-cycle box binding factor in the G1/S transcriptional program in Saccharomyces cerevisiae.	0.045599	YBL003C,YLR183C,YPL256C	15965243
